# Supplementary material for: Non-compartmental toxicokinetic studies of the Nigerian Naja nigricollis venom
Source: Toxicon X. 2022 Apr 1;14:100122. doi: 10.1016/j.toxcx.2022.100122 (PMC8987402; doi:10.1016/j.toxcx.2022.100122)
Supplement: Multimedia component 1 [file mmc1.xlsx]

## Sheet: Proteins
Accession	Description	Coverage [%]	# PSMs	# Unique Peptides	MW [kDa]	calc. pI
Q10749	Snake venom metalloproteinase-disintegrin-like mocarhagin OS=Naja mossambica OX=8644 PE=1 SV=3	23	125	17	68.1	6.73
	Confidence	Sequence	Modifications	# PSMs	Master Protein Accessions	# Missed Cleavages	Theo. MH+ [Da]
	High	NSMICHCPPPSK	2xCarbamidomethyl [C5; C7]	11	Q10749	0	1427.62
	High	AIVTPPVCGNYFVER	1xCarbamidomethyl [C8]	4	Q10749	0	1721.87
	High	DPNYGMVAPGTK		10	Q10749	0	1249.59
	High	VYEMVNALNTMYR	1xOxidation [M]	6	Q10749	0	1619.76
	High	NDCDFPELCTGR	2xCarbamidomethyl [C3; C9]	6	Q10749	0	1483.59
	High	GEECDCGSPEDCQNTCCDAATCK	6xCarbamidomethyl [C4; C6; C12; C16; C17; C22]	2	Q10749	0	2723.9
	High	LQHEAQCDSGECCEK	3xCarbamidomethyl [C7; C12; C13]	4	Q10749	0	1850.71
	High	RVYEMVNALNTMYR	1xOxidation [M5]	3	Q10749	1	1775.86
	High	NSMICHCPPPSK	2xCarbamidomethyl [C5; C7]; 1xOxidation [M3]	19	Q10749	0	1443.62
	High	DRPQCILNKPSRK	1xCarbamidomethyl [C5]	2	Q10749	1	1611.87
	High	AIVTPPVCGNYFVERGEECDCGSPEDCQNTCCDAATCK	7xCarbamidomethyl [C8; C19; C21; C27; C31; C32; C37]	3	Q10749	1	4426.75
	High	VYEMVNALNTMYR		3	Q10749	0	1603.76
	High	DRPQCILNKPSR	1xCarbamidomethyl [C5]	11	Q10749	0	1483.78
	High	DRPQCILNK	1xCarbamidomethyl [C5]	21	Q10749	0	1143.59
	High	SVAVVQDHSK		1	Q10749	0	1069.56
	High	DPNYGMVAPGTK	1xOxidation [M6]	4	Q10749	0	1265.58
	High	PQCILNK	1xCarbamidomethyl [C3]	3	Q10749	0	872.466
	High	EYLLR		2	Q10749	0	693.393
	High	LLPR		6	Q10749	0	498.34
	High	SCGLCRK	2xCarbamidomethyl [C2; C5]	1	Q10749	1	880.413
	High	VYEMVNALNTMYR	2xOxidation [M4; M11]	1	Q10749	0	1635.75
	High	RVYEMVNALNTMYR	2xOxidation [M5; M12]	2	Q10749	1	1791.85
A0A2D0TC04	Venom phosphodiesterase OS=Naja atra OX=8656 PE=1 SV=1	24	65	18	94.6	7.84
	Confidence	Sequence	Modifications	# PSMs	Master Protein Accessions	# Missed Cleavages	Theo. MH+ [Da]
	High	YCSGGTHGYDNEFK	1xCarbamidomethyl [C2]	3	A0A2D0TC04	0	1634.65
	High	CSSITDLEAVNQR	1xCarbamidomethyl [C1]	6	A0A2D0TC04	0	1492.71
	High	VLSFILPHRPDNSESCADK	1xCarbamidomethyl [C16]	3	A0A2D0TC04	0	2185.07
	High	MANVLCSCSEDCLTK	3xCarbamidomethyl [C6; C8; C12]	2	A0A2D0TC04	0	1787.74
	High	SMEAIFLAHGPGFK	1xOxidation [M2]	4	A0A2D0TC04	0	1520.76
	High	AEYLETWDTLMPNINK	1xOxidation [M11]	2	A0A2D0TC04	0	1953.93
	High	NPFYNPSPAK		8	A0A2D0TC04	0	1134.56
	High	DFYTFDSEAIVK		3	A0A2D0TC04	0	1434.68
	High	TPLNCPPGSLK	1xCarbamidomethyl [C5]	3	A0A2D0TC04	0	1183.61
	High	SPDNLWVEER		2	A0A2D0TC04	0	1244.59
	High	AATYFWPGSEVK		4	A0A2D0TC04	0	1355.66
	High	PTSAPPSASDCLR	1xCarbamidomethyl [C11]	2	A0A2D0TC04	0	1358.64
	High	TLGMLMEGLK	1xOxidation [M4]	4	A0A2D0TC04	0	1108.57
	High	VNLMVDR		2	A0A2D0TC04	0	846.45
	High	TLGMLMEGLK		4	A0A2D0TC04	0	1092.58
	High	RMANVLCSCSEDCLTK	3xCarbamidomethyl [C7; C9; C13]	5	A0A2D0TC04	1	1943.84
	High	QPLSETLR		2	A0A2D0TC04	0	943.521
	High	YCLLHQTK	1xCarbamidomethyl [C2]	2	A0A2D0TC04	0	1062.54
	High	VNLMVDR	1xOxidation [M4]	2	A0A2D0TC04	0	862.445
	High	WLDLPK		2	A0A2D0TC04	0	771.44
Q91132	Cobra venom factor OS=Naja kaouthia OX=8649 PE=1 SV=1	16	57	16	184.4	6.4
	Confidence	Sequence	Modifications	# PSMs	Master Protein Accessions	# Missed Cleavages	Theo. MH+ [Da]
	High	CCEDVMHENPMGYTCEK	3xCarbamidomethyl [C1; C2; C15]	2	Q91132	0	2159.8
	High	QNQYVVVQVTGPQVR		4	Q91132; I2C090	0	1714.92
	High	DLTEEPNSQGISSK		2	Q91132	0	1504.71
	High	CCEDVMHENPMGYTCEK	3xCarbamidomethyl [C1; C2; C15]; 1xOxidation [M11]	2	Q91132	0	2175.79
	High	VDMNPAGGMLVTPTIEIPAK	1xOxidation [M]	3	Q91132	0	2070.06
	High	VELLYNPAFCSASTK	1xCarbamidomethyl [C10]	2	Q91132	0	1699.84
	High	TICNDYVNSLDSSIK	1xCarbamidomethyl [C3]	2	Q91132	0	1728.81
	High	ASSSWLTAYVVK		2	Q01833; Q91132	0	1311.69
	High	VDMNPAGGMLVTPTIEIPAK		2	Q91132	0	2054.07
	High	YEVDNNMAQK		5	Q91132; I2C090	0	1211.54
	High	GIYTPGSPVLYR		4	Q91132; I2C090	0	1322.71
	High	CQEALNLK	1xCarbamidomethyl [C1]	5	Q01833; Q91132	0	975.493
	High	VYSYYNLDEK		1	Q91132	0	1293.6
	High	YFTYLILNK		3	Q01833; Q91132	0	1174.65
	High	ACETNVDYVYK	1xCarbamidomethyl [C2]	2	Q91132	0	1361.6
	High	YEVDNNMAQK	1xOxidation [M7]	2	Q91132; I2C090	0	1227.53
	High	INYENALLAR		3	Q91132	0	1176.64
	High	GICVAEPYEIR	1xCarbamidomethyl [C3]	2	Q91132	0	1306.65
	High	ISYIITK		1	Q91132	0	837.508
	High	ICIGNVCR	2xCarbamidomethyl [C2; C7]	3	Q91132	0	991.481
	High	IPIIDGDGK		2	Q91132	0	927.515
	High	VPDTEIETK		2	Q91132; I2C090	0	1031.53
	High	AVYVLNDK		2	Q01833; Q91132; I2C090	0	921.504
	High	ATNYLLK		1	Q91132	0	822.472
	High	QQFPIK		3	Q91132	0	760.435
	High	YRINYENALLAR		2	Q91132	1	1495.8
	High	DTCMGTLVVK	1xCarbamidomethyl [C3]; 1xOxidation [M4]	2	Q01833; Q91132; I2C090	0	1139.54
	High	VGLVAVDK		1	Q91132	0	800.488
	High	VDMNPAGGMLVTPTIEIPAK	2xOxidation [M3; M9]	1	Q91132	0	2086.06
A0A2I4HXH5	Snake venom 5'-nucleotidase (Fragment) OS=Naja atra OX=8656 PE=1 SV=1	28	81	16	58.2	7.37
	Confidence	Sequence	Modifications	# PSMs	Master Protein Accessions	# Missed Cleavages	Theo. MH+ [Da]
	High	ETPVLSNPGPYLEFR		2	A0A2I4HXH5	0	1718.87
	High	ETPVLSNPGPYLEFRDEVEELQK		4	A0A2I4HXH5	1	2689.34
	High	FPILSANIRPK		9	A0A2I4HXH5	0	1255.75
	High	QVPVVQAYAFGK		5	A0A2I4HXH5	0	1306.72
	High	GDSSNHSSGDLDISIVGDYIK		29	A0A2I4HXH5	0	2179.01
	High	VPTYVPLEMEK	1xOxidation [M9]	8	A0A2I4HXH5	0	1321.67
	High	VVSLNVLCTECR	2xCarbamidomethyl [C8; C11]	2	A0A2I4HXH5	0	1449.72
	High	VVYDLSQKPGK		5	A0A2I4HXH5	0	1233.68
	High	VGIIGYTTK		3	A0A2I4HXH5	0	951.551
	High	ASGNPILLNK		1	A0A2I4HXH5	0	1026.59
	High	VVYDLSQK		1	A0A2I4HXH5	0	951.515
	High	VFPAMEGR		3	A0A2I4HXH5	0	906.45
	High	LTTLGVNK		2	A0A2I4HXH5	0	845.509
	High	FPILSANIR		1	A0A2I4HXH5	0	1030.6
	High	QAFEHSVHR		2	A0A2I4HXH5	0	1110.54
	High	VFPAMEGR	1xOxidation [M5]	2	A0A2I4HXH5	0	922.445
	High	RVVSLNVLCTECR	2xCarbamidomethyl [C9; C12]	2	A0A2I4HXH5	1	1605.82
I2C090	Ophiophagus venom factor OS=Ophiophagus hannah OX=8665 PE=1 SV=1	12	70	15	183.8	6.51
	Confidence	Sequence	Modifications	# PSMs	Master Protein Accessions	# Missed Cleavages	Theo. MH+ [Da]
	High	TDTEEQILVEAHGDNTPK		7	I2C090	0	1996.95
	High	QNQYVVVQVTGPQVR		4	Q91132; I2C090	0	1714.92
	High	VSHSEDECLQFK	1xCarbamidomethyl [C8]	10	I2C090	0	1478.66
	High	PGDNLPVNFNVR		2	I2C090	0	1341.69
	High	LDDKVPDTEIETK		4	I2C090	1	1502.76
	High	YEVDNNMAQK		5	Q91132; I2C090	0	1211.54
	High	GIYTPGSPVLYR		4	Q91132; I2C090	0	1322.71
	High	YVLPSFEVHLQPSEK		6	I2C090	0	1772.92
	High	VAVIIYLDK		5	I2C090	0	1033.63
	High	YEVDNNMAQK	1xOxidation [M7]	2	Q91132; I2C090	0	1227.53
	High	ITPDLIPSFR		1	I2C090	0	1158.65
	High	AAFLECCR	2xCarbamidomethyl [C6; C7]	2	I2C090	0	1026.45
	High	NTWIER		3	I2C090	0	818.416
	High	VPDTEIETK		2	Q91132; I2C090	0	1031.53
	High	AVYVLNDK		2	Q01833; Q91132; I2C090	0	921.504
	High	FYHPDK		3	I2C090	0	806.383
	High	IWDTIEK		1	I2C090	0	904.477
	High	WLILNR		1	I2C090	0	814.493
	High	VFSMDHNMR	1xOxidation [M8]	1	I2C090	0	1152.49
	High	DTCMGTLVVK	1xCarbamidomethyl [C3]	2	I2C090	0	1123.55
	High	DTCMGTLVVK	1xCarbamidomethyl [C3]; 1xOxidation [M4]	2	Q01833; Q91132; I2C090	0	1139.54
	High	SIPDSLTR		1	I2C090	0	888.479
V8NEC1	78 kDa glucose-regulated protein OS=Ophiophagus hannah OX=8665 GN=HSPA5 PE=3 SV=1	25	43	12	67.3	5.07
	Confidence	Sequence	Modifications	# PSMs	Master Protein Accessions	# Missed Cleavages	Theo. MH+ [Da]
	High	VTHAVVTVPAYFNDAQR		6	V8NEC1	0	1887.97
	High	IINEPTAAAIAYGLDK		5	V8NEC1	0	1659.9
	High	NQLTSNPENTVFDAK		3	V8NEC1	0	1677.81
	High	SDIDEIVLVGGSTR		2	V8NEC1	0	1460.76
	High	TFAPEEISAMVLTK		6	V8NEC1	0	1536.8
	High	DAGTIAGLNVMR		2	V8NEC1	0	1217.63
	High	ITPSYVAFTPEGER		4	V8NEC1	0	1566.78
	High	ETAEAYLGK		2	V8NEC1	0	981.489
	High	VEIIANDQGNR		2	V8NEC1	0	1228.63
	High	TFAPEEISAMVLTK	1xOxidation [M10]	2	V8NEC1	0	1552.79
	High	DAGTIAGLNVMR	1xOxidation [M11]	2	V8NEC1	0	1233.63
	High	FEELNMDLFR	1xOxidation [M6]	4	V8NEC1	0	1329.61
	High	FEELNMDLFR		1	V8NEC1	0	1313.62
	High	VLEDADLK		1	V8NEC1	0	902.483
	High	TWNDPSVQQDIK		1	V8NEC1	0	1430.69
Q7LZK5	Snaclec bitiscetin subunit alpha OS=Bitis arietans OX=8692 PE=1 SV=1	84	72	11	14.9	5.33
	Confidence	Sequence	Modifications	# PSMs	Master Protein Accessions	# Missed Cleavages	Theo. MH+ [Da]
	High	TQQCSPQWTDGSSVVYENVDEPTK	1xCarbamidomethyl [C4]	3	Q7LZK5	0	2755.22
	High	FCVENSGHLASIDSK	1xCarbamidomethyl [C2]	14	Q7LZK5	0	1663.77
	High	FVYDAWIGLRDESK		7	Q7LZK5	1	1698.85
	High	FCVENSGHLASIDSKEEADFVTK	1xCarbamidomethyl [C2]	11	Q7LZK5	1	2583.2
	High	DPGCLPDWSSYK	1xCarbamidomethyl [C4]	5	Q7LZK5	0	1424.62
	High	VGTWEDAEK		6	Q7LZK5	0	1034.48
	High	TWTDLPCGEK	1xCarbamidomethyl [C7]	6	Q7LZK5	0	1206.55
	High	CFGLDVHTEYR	1xCarbamidomethyl [C1]	7	Q7LZK5	0	1396.63
	High	KVGTWEDAEK		4	Q7LZK5	1	1162.57
	High	EEADFVTK		2	Q7LZK5	0	938.447
	High	NPFICK	1xCarbamidomethyl [C5]	7	Q7LZK5	0	778.392
P00605	Phospholipase A2 'basic' OS=Naja nigricollis OX=8654 PE=1 SV=1	69	524	10	13.3	8.37
	Confidence	Sequence	Modifications	# PSMs	Master Protein Accessions	# Missed Cleavages	Theo. MH+ [Da]
	High	CGAAVCNCDLVAANCFAGAR	4xCarbamidomethyl [C1; C6; C8; C15]	29	P00605	0	2156.91
	High	GTPVDDLDRCCQVHDNCYEK	3xCarbamidomethyl [C10; C11; C17]	257	P00605	1	2481.02
	High	MGCWPYLTLYK	1xCarbamidomethyl [C3]; 1xOxidation [M1]	26	P00605	0	1447.67
	High	MGCWPYLTLYK	1xCarbamidomethyl [C3]	12	P00605	0	1431.68
	High	GTPVDDLDR		45	P00605	0	987.474
	High	YIDANYNINFK		18	P00605	0	1374.67
	High	NMIHCTVPSR	1xCarbamidomethyl [C5]; 1xOxidation [M2]	4	P00605	0	1230.57
	High	CCQVHDNCYEK	3xCarbamidomethyl [C1; C2; C8]	3	P00605	0	1512.57
	High	NMIHCTVPSR	1xCarbamidomethyl [C5]	7	P00605	0	1214.58
	High	NLYQFK		112	P00605	0	812.43
	High	YIDANYNINFKK		9	P00605	1	1502.76
	High	NLYQFK	1xAcetyl [N-Term]	1	P00605	0	854.441
	High	GGKGTPVDDLDR		1	P00605	1	1229.61
Q7T1K6	Cysteine-rich venom protein natrin-1 OS=Naja atra OX=8656 PE=1 SV=1	36	126	5	26.9	7.91
	Confidence	Sequence	Modifications	# PSMs	Master Protein Accessions	# Missed Cleavages	Theo. MH+ [Da]
	High	EIVDLHNSLR		52	V8N8B4; P86543; Q7T1K6	0	1195.64
	High	VLEGIQCGESIYMSSNAR	1xCarbamidomethyl [C7]	5	Q7T1K6	0	2013.94
	High	QSSCQDDWIK	1xCarbamidomethyl [C4]	13	Q7T1K6	0	1266.54
	High	MEWYPEAASNAER		25	Q7T1K6	0	1553.67
	High	MEWYPEAASNAER	1xOxidation [M1]	19	Q7T1K6	0	1569.66
	High	VLEGIQCGESIYMSSNAR	1xCarbamidomethyl [C7]; 1xOxidation [M13]	8	Q7T1K6	0	2029.93
	High	SNCPASCFCR	3xCarbamidomethyl [C3; C7; C9]	3	Q7T1K6	0	1258.48
	High	LGPPCGDCPSACDNGLCTNPCTIYNK	5xCarbamidomethyl [C5; C8; C12; C17; C21]	1	Q7T1K6	0	2941.2
Q5YF89	Venom nerve growth factor 2 OS=Naja sputatrix OX=33626 PE=2 SV=1	28	56	3	27	6.52
	Confidence	Sequence	Modifications	# PSMs	Master Protein Accessions	# Missed Cleavages	Theo. MH+ [Da]
	High	GIDSSHWNSYCTETDTFIK	1xCarbamidomethyl [C11]	15	Q5YF89; P61899	0	2260.98
	High	ALTMEGNQASWR	1xOxidation [M4]	12	Q5YF89; P61899	0	1379.64
	High	ALTMEGNQASWR		5	Q5YF89	0	1363.64
	High	GNTVTVMENVNLDNK		6	Q5YF89; P61899	0	1647.8
	High	FIRIDTACVCVITK	2xCarbamidomethyl [C8; C10]	2	Q5YF89	1	1695.89
	High	IDTACVCVITK	2xCarbamidomethyl [C5; C7]	4	Q5YF89	0	1279.64
	High	GNTVTVMENVNLDNK	1xOxidation [M7]	5	Q5YF89; P61899	0	1663.8
	High	QYFFETK		7	Q5YF90; Q5YF89	0	962.462
Q9PVK7	Zinc metalloproteinase-disintegrin-like cobrin OS=Naja kaouthia OX=8649 PE=2 SV=1	14	67	9	67.6	6.37
	Confidence	Sequence	Modifications	# PSMs	Master Protein Accessions	# Missed Cleavages	Theo. MH+ [Da]
	High	CPIMTNQCIALR	2xCarbamidomethyl [C1; C8]; 1xOxidation [M4]	20	Q9PVK7	0	1492.71
	High	DPSYGMVEPGTK	1xOxidation [M6]	8	Q9PVK7	0	1296.58
	High	DPSYGMVEPGTK		5	Q9PVK7	0	1280.58
	High	LQHEAQCDSEECCEK	3xCarbamidomethyl [C7; C12; C13]	2	Q9PVK7	0	1922.73
	High	CGDGMVCSNR	2xCarbamidomethyl [C1; C7]	3	Q9PVK7	0	1155.43
	High	CPIMTNQCIALR	2xCarbamidomethyl [C1; C8]	8	Q9PVK7	0	1476.71
	High	DSCFTLNQR	1xCarbamidomethyl [C3]	13	Q9PVK7	0	1140.51
	High	VSRDSCFTLNQR	1xCarbamidomethyl [C6]	5	Q9PVK7	1	1482.71
	High	ISDSEAHAIYK		1	Q9PVK7	0	1233.61
	High	MEYGRK		1	Q9PVK7	1	783.382
	High	KIPCAAK	1xCarbamidomethyl [C4]	1	Q9PVK7	1	787.449
P01389	Long neurotoxin 1 OS=Naja anchietae OX=263737 PE=1 SV=1	93	220	6	7.9	7.78
	Confidence	Sequence	Modifications	# PSMs	Master Protein Accessions	# Missed Cleavages	Theo. MH+ [Da]
	High	CFITPDVTSQACPDGQNICYTK	3xCarbamidomethyl [C1; C12; C19]	22	P01389	0	2575.13
	High	CCSTDNCNPFPTR	3xCarbamidomethyl [C1; C2; C7]	15	P01388; P01389	0	1628.63
	High	CCSTDNCNPFPTRER	3xCarbamidomethyl [C1; C2; C7]	3	P01389	1	1913.77
	High	RVDLGCAATCPTVK	2xCarbamidomethyl [C6; C10]	104	P01389	1	1547.77
	High	VDLGCAATCPTVK	2xCarbamidomethyl [C5; C9]	5	P01389	0	1391.67
	High	TWCDNFCGMR	2xCarbamidomethyl [C3; C7]	46	P01389	0	1346.51
	High	RVDLGCAATCPTVKPGVDIK	2xCarbamidomethyl [C6; C10]	12	P01389	1	2157.12
	High	TWCDNFCGMR	2xCarbamidomethyl [C3; C7]; 1xOxidation [M9]	52	P01389	0	1362.5
A8QL58	L-amino-acid oxidase (Fragment) OS=Naja atra OX=8656 PE=1 SV=2	26	140	14	57.9	8.5
	Confidence	Sequence	Modifications	# PSMs	Master Protein Accessions	# Missed Cleavages	Theo. MH+ [Da]
	High	SASQLYQESLRK		10	A8QL58	1	1409.74
	High	SASQLYQESLR		2	A8QL58	0	1281.64
	High	TCADIVINDLSLIHDLPK	1xCarbamidomethyl [C2]	8	A8QL58	0	2037.07
	High	SDALFSYEK		8	A8QL58	0	1059.5
	High	REIQALCYPSIK	1xCarbamidomethyl [C7]	25	A8QL58	1	1477.78
	High	FWEADGIHGGK		23	A8QL58	0	1216.57
	High	IHFAGEYTGR		50	A8QL58	0	1150.56
	High	VRVTYQTPAK		2	A8QL58	1	1162.66
	High	EIQALCYPSIK	1xCarbamidomethyl [C6]	3	A8QL58	0	1321.68
	High	VTLLEASER		2	A8QL58	0	1017.56
	High	IFLTCSK	1xCarbamidomethyl [C5]	4	A8QL58	0	868.46
	High	KDPSLLK		1	A8QL58	1	800.488
	High	EYLIK		1	A8QL58	0	665.387
	High	LNEFFQENENAWYYINNIRK		1	A8QL58	1	2605.25
D5KRX9	Snake venom serine protease (Fragment) OS=Echis ocellatus OX=99586 PE=2 SV=1	36	28	6	29	7.28
	Confidence	Sequence	Modifications	# PSMs	Master Protein Accessions	# Missed Cleavages	Theo. MH+ [Da]
	High	LDSPVTYSTHIAPFSLPSRPPTVGSVCR	1xCarbamidomethyl [C27]	6	D5KRX9	0	3041.55
	High	STYWYELLPAQSR		5	D5KRX9	0	1613.8
	High	GDSGGPLICNGQIHGIVSWSR	1xCarbamidomethyl [C9]	1	D5KRX9	0	2210.08
	High	DPCAYSFSPGMYTK	1xCarbamidomethyl [C3]; 1xOxidation [M11]	3	D5KRX9	0	1639.68
	High	VFDYTDWIR		10	D5KRX9	0	1214.58
	High	YFCLSSR	1xCarbamidomethyl [C3]	2	D5KRX9	0	932.429
	High	DPCAYSFSPGMYTK	1xCarbamidomethyl [C3]	1	D5KRX9	0	1623.68
V8N4Y2	Endonuclease domain-containing 1 protein OS=Ophiophagus hannah OX=8665 GN=ENDOD1 PE=4 SV=1	51	31	4	18.1	7.8
	Confidence	Sequence	Modifications	# PSMs	Master Protein Accessions	# Missed Cleavages	Theo. MH+ [Da]
	High	LAQLYNVNHVSLFHSDCPRQ	1xCarbamidomethyl [C17]	5	V8N4Y2	1	2398.17
	High	GCQQTFAVVGAVPGDTYIAR	1xCarbamidomethyl [C2]	7	V8N4Y2	0	2110.04
	High	LNGGAWNNYEQTTMQQMTR		4	V8N4Y2	0	2243
	High	LNGGAWNNYEQTTMQQMTR	1xOxidation [M]	3	V8N4Y2	0	2258.99
	High	SSTFTLTNIVPQFIK		3	V8NCE3; V8N4Y2	0	1695.93
	High	SWAILAR		8	V8N4Y2	0	816.473
	High	LNGGAWNNYEQTTMQQMTR	2xOxidation [M14; M17]	1	V8N4Y2	0	2274.99
V8ND68	Phospholipase B-like (Fragment) OS=Ophiophagus hannah OX=8665 GN=PLBD1 PE=3 SV=1	13	24	4	58.2	8.05
	Confidence	Sequence	Modifications	# PSMs	Master Protein Accessions	# Missed Cleavages	Theo. MH+ [Da]
	High	QNSGTYNNQYMILDTK	1xOxidation [M11]	2	V8ND68	0	1905.86
	High	QNSGTYNNQYMILDTK		3	V8ND68	0	1889.87
	High	FTAYAINGPPVEK		4	V8ND68	0	1406.73
	High	IANMMADSGK		2	V8ND68; A0A0A1WDU0	0	1037.48
	High	IANMMADSGK	1xOxidation [M]	4	V8ND68; A0A0A1WDU0	0	1053.47
	High	QVVPESLFAWER		4	V8ND68; A0A0A1WDU0	0	1460.75
	High	TWAQTFEK		2	V8ND68	0	1010.49
	High	DDPFWR		3	V8ND68	0	835.373
P00601	Acidic phospholipase A2 DE-III OS=Naja melanoleuca OX=8643 PE=1 SV=1	52	260	6	13.4	6.68
	Confidence	Sequence	Modifications	# PSMs	Master Protein Accessions	# Missed Cleavages	Theo. MH+ [Da]
	High	CCQIHDNCYGEAEK	3xCarbamidomethyl [C1; C2; C8]	7	P00601	0	1783.68
	High	NMIHCTVPNR	1xCarbamidomethyl [C5]; 1xOxidation [M2]	25	P00601	0	1257.58
	High	ISGCWPYIK	1xCarbamidomethyl [C4]	20	P00601	0	1123.56
	High	NMIHCTVPNR	1xCarbamidomethyl [C5]	38	P00601	0	1241.59
	High	GGSGTPVDDLDRCCQIHDNCYGEAEK	3xCarbamidomethyl [C13; C14; C20]	161	P00601	1	2953.21
	High	NYNIDFNAR		4	P00601	0	1126.53
	High	VAANCFAR	1xCarbamidomethyl [C5]	3	P00601	0	908.441
	High	GGSGTPVDDLDR		2	Q92085; P15445; Q9I900; P00601	0	1188.55
P01422	Short neurotoxin 2 OS=Naja annulifera OX=96794 PE=1 SV=1	69	77	5	6.9	9.23
	Confidence	Sequence	Modifications	# PSMs	Master Protein Accessions	# Missed Cleavages	Theo. MH+ [Da]
	High	ICHNQQSSQPPTIK	1xCarbamidomethyl [C2]	3	P01422	0	1637.81
	High	MICHNQQSSQPPTIK	1xCarbamidomethyl [C3]; 1xOxidation [M1]	26	P01422	0	1784.84
	High	MICHNQQSSQPPTIK	1xCarbamidomethyl [C3]	38	P01422	0	1768.85
	High	GVGIYCCK	2xCarbamidomethyl [C6; C7]	6	P01422	0	956.433
	High	TCPGETNCYK	2xCarbamidomethyl [C2; C8]	2	P01422; P01424; P01426	0	1229.49
	High	TCPGETNCYKK	2xCarbamidomethyl [C2; C8]	1	P01422	1	1357.59
	High	GCGCPSVK	2xCarbamidomethyl [C2; C4]	1	P01422	0	864.37
Q91134	Cobra serum albumin OS=Naja naja OX=35670 PE=2 SV=1	13	22	5	69.8	5.68
	Confidence	Sequence	Modifications	# PSMs	Master Protein Accessions	# Missed Cleavages	Theo. MH+ [Da]
	High	PLVERPNCLATLANDAR	1xCarbamidomethyl [C8]	3	Q91134	0	1909.99
	High	DAISSNVGHCCEK	2xCarbamidomethyl [C10; C11]	3	Q91134	0	1476.62
	High	CVASEFSDPPCTK	2xCarbamidomethyl [C1; C11]	3	Q91134	0	1497.63
	High	SPDLPPPSEEILK		7	Q91134	0	1421.75
	High	ILETCCAEADK	2xCarbamidomethyl [C5; C6]	2	Q91134	0	1309.58
	High	ADPDRNECVLSHK	1xCarbamidomethyl [C8]	4	Q91134; V8ND09	1	1540.72
D3TTC1	Zinc metalloproteinase-disintegrin-like kaouthiagin-like OS=Naja atra OX=8656 PE=1 SV=1	18	141	8	66.2	5.35
	Confidence	Sequence	Modifications	# PSMs	Master Protein Accessions	# Missed Cleavages	Theo. MH+ [Da]
	High	TAPAFQFSSCSIR	1xCarbamidomethyl [C10]	10	P82942; D3TTC1	0	1471.7
	High	ASCICIPGPCIMLK	3xCarbamidomethyl [C3; C5; C10]	2	D3TTC1	0	1619.78
	High	EYREYLLR		91	D3TTC1	1	1141.6
	High	VYEMINAVNTK	1xOxidation [M4]	2	P82942; D3TTC1	0	1297.65
	High	GCFDLNMR	1xCarbamidomethyl [C2]; 1xOxidation [M7]	4	D3TTC1	0	1028.43
	High	CGDGMVCSK	2xCarbamidomethyl [C1; C7]	1	D3TTC1	0	1013.38
	High	FEVKPAASVTLK		3	P82942; D3TTC1	0	1289.75
	High	ETVLLPR		21	D3TTC1	0	827.499
	High	GCFDLNMR	1xCarbamidomethyl [C2]	4	D3TTC1	0	1012.43
	High	RTAPAFQFSSCSIR	1xCarbamidomethyl [C11]	1	D3TTC1	1	1627.8
	High	PAASVTLK		1	D3TTC1	0	786.472
	High	VAKDDCDLPELCTGQSAECPTDSLQR	3xCarbamidomethyl [C6; C12; C19]	1	D3TTC1	1	2965.3
V8NYV8	Keratin, type II cytoskeletal 1 (Fragment) OS=Ophiophagus hannah OX=8665 GN=KRT1 PE=3 SV=1	4	60	6	240.5	6.64
	Confidence	Sequence	Modifications	# PSMs	Master Protein Accessions	# Missed Cleavages	Theo. MH+ [Da]
	High	LALDIEIATYR		3	V8NRX1; V8NYV8	0	1277.71
	High	LALDVEIATYR		2	V8NYV8	0	1263.69
	High	NKYEDEINK		2	V8NRX1; V8NYV8	1	1152.55
	High	DYQELMNVK		3	V8NYV8	0	1139.54
	High	EYQELMNVK		2	V8NYV8; V8NBM9	0	1153.56
	High	EYQELMNVK	1xOxidation [M6]	5	V8NYV8; V8NBM9	0	1169.55
	High	LLRDYQELMNVK	1xOxidation [M9]	24	V8NYV8	1	1537.8
	High	NKYEDEINKR		3	V8NRX1; V8NYV8	2	1308.65
	High	DYQELMNVK	1xOxidation [M6]	3	V8NYV8	0	1155.54
	High	AQYEDIAQK		2	V8NYV8	0	1065.52
	High	YEDEINKR		1	V8NYV8	1	1066.52
	High	FASFIDK		6	V8NYV8	0	827.43
	High	LLRDYQELMNVK		4	V8NYV8	1	1521.81
Q6X5T3	Snaclec 5 OS=Bitis arietans OX=8692 PE=1 SV=1	27	19	3	17.2	7.21
	Confidence	Sequence	Modifications	# PSMs	Master Protein Accessions	# Missed Cleavages	Theo. MH+ [Da]
	High	FCMEQANDGHLVSIQSIK	1xCarbamidomethyl [C2]; 1xOxidation [M3]	5	Q6X5T3	0	2092.98
	High	FCMEQANDGHLVSIQSIK	1xCarbamidomethyl [C2]	2	Q6X5T3	0	2076.98
	High	NWVNTDCASHNPFVCK	2xCarbamidomethyl [C7; C15]	9	Q6X5T3	0	1948.84
	High	VTYVNWR		3	Q6X5T3	0	937.489
Q4QT06	Metalloproteinase MP-2 (Fragment) OS=Bitis arietans OX=8692 PE=2 SV=1	15	20	7	57.4	7.02
	Confidence	Sequence	Modifications	# PSMs	Master Protein Accessions	# Missed Cleavages	Theo. MH+ [Da]
	High	VTVAPDVCFTLNK	1xCarbamidomethyl [C8]	2	Q4QT06	0	1463.76
	High	VFSFSDCSWNQYQK	1xCarbamidomethyl [C7]	4	Q4QT06	0	1795.77
	High	FYSSQDDPDYGMVDLGTK	1xOxidation [M12]	3	Q4QT06	0	2053.87
	High	FYSSQDDPDYGMVDLGTK		3	Q4QT06	0	2037.87
	High	SVGLVQDYCK	1xCarbamidomethyl [C9]	2	Q4QT06	0	1168.57
	High	VCNSNRECVDVNTAY	2xCarbamidomethyl [C2; C8]	2	Q4QT06	1	1800.76
	High	LFEDWR		3	Q4QT06	0	865.42
	High	ECVDVNTAY	1xCarbamidomethyl [C2]	1	Q4QT06	0	1070.45
P01469	Cytotoxin 2 OS=Naja mossambica OX=8644 PE=1 SV=1	82	334	4	6.8	9.32
	Confidence	Sequence	Modifications	# PSMs	Master Protein Accessions	# Missed Cleavages	Theo. MH+ [Da]
	High	CNQLIPPFWK	1xCarbamidomethyl [C1]	59	P01469; P01468; P01467	0	1302.67
	High	RGCIDVCPK	2xCarbamidomethyl [C3; C7]	255	P01469; P0DSN1; P07525; P01468; P01465; P25517; P01457; A0A0U4N5W4; P60306; P01462; P01467; P01460	1	1104.53
	High	CNQLIPPFWKTCPK	2xCarbamidomethyl [C1; C12]	2	P01469; P01468; P01467	1	1788.89
	High	GCIDVCPK	2xCarbamidomethyl [C2; C6]	11	P01469; P0DSN1; P07525; P01468; P01465; P25517; P01457; A0A0U4N5W4; P60306; P01462; P01467; P01460	0	948.428
	High	SSLLIK		35	P01469	0	660.429
	High	VPVK		9	P01469	0	442.302
	High	YMCCNTDKCN	3xCarbamidomethyl [C3; C4; C9]	2	P01469; P01468; P01462	1	1365.47
	High	YMCCNTDK	2xCarbamidomethyl [C3; C4]	5	P01469; P01468; P01462	0	1091.4
	High	CNQLIPPFWKTCPKGK	2xCarbamidomethyl [C1; C12]	1	P01469	2	1974.01
	High	YMCCNTDK	2xCarbamidomethyl [C3; C4]; 1xOxidation [M2]	2	P01469; P01468; P01462	0	1107.39
	High	GASKVPVK		1	P01469	1	785.488
P82463	Muscarinic toxin-like protein 2 OS=Naja kaouthia OX=8649 PE=1 SV=1	37	11	3	7.3	7.88
	Confidence	Sequence	Modifications	# PSMs	Master Protein Accessions	# Missed Cleavages	Theo. MH+ [Da]
	High	GCAATCPIAENRDVIECCSTDK	4xCarbamidomethyl [C2; C6; C17; C18]	2	P82463	1	2527.07
	High	TRGCAATCPIAENRDVIECCSTDK	4xCarbamidomethyl [C4; C8; C19; C20]	7	P82463	2	2784.22
	High	GCAATCPIAENR	2xCarbamidomethyl [C2; C6]	2	P82463	0	1319.58
V8P395	Glutathione peroxidase (Fragment) OS=Ophiophagus hannah OX=8665 GN=Gpx3 PE=3 SV=1	31	37	9	29.6	8.16
	Confidence	Sequence	Modifications	# PSMs	Master Protein Accessions	# Missed Cleavages	Theo. MH+ [Da]
	High	QEPGQNSEILQGIK		5	V8P395	0	1540.8
	High	NSCPPVVETFGDTAK	1xCarbamidomethyl [C3]	2	V8P395	0	1621.75
	High	LVILGFPCNQFGK	1xCarbamidomethyl [C8]	8	V8P395	0	1492.8
	High	FLVNPQGKPVMR	1xOxidation [M11]	6	V8P395	0	1401.77
	High	FLVNPQGKPVMR		6	V8P395	0	1385.77
	High	FLVNPQGK		3	V8P395	0	902.509
	High	IYTFLK		4	V8P395	0	784.46
	High	WNFEK		1	V8P395	0	723.346
	High	AKVDCYDSVK	1xCarbamidomethyl [C5]	1	V8P395	1	1184.56
	High	LFWSPLK		1	V8P395	0	890.513
P08935	Cystatin OS=Bitis arietans OX=8692 PE=1 SV=1	54	23	7	12.7	7.81
	Confidence	Sequence	Modifications	# PSMs	Master Protein Accessions	# Missed Cleavages	Theo. MH+ [Da]
	High	DVTDPDVQEAAAFAVEK		4	P08935	0	1804.86
	High	FEVWSRPWLPSTSLTK		3	P08935	0	1934.02
	High	VVEAQSQVVSGVK		5	P08935	0	1329.74
	High	PWLPSTSLTK		1	P08935	0	1129.63
	High	NDYYFK		3	P08935	0	849.378
	High	IPGGLSPR		6	P08935	0	796.468
	High	FEVWSR		1	P08935	0	823.41
P00603	Basic phospholipase A2 CM-II OS=Naja mossambica OX=8644 PE=1 SV=1	48	42	3	13.2	7.42
	Confidence	Sequence	Modifications	# PSMs	Master Protein Accessions	# Missed Cleavages	Theo. MH+ [Da]
	High	CCQVHDNCYGEAEK	3xCarbamidomethyl [C1; C2; C8]	14	Q9I900; P00603	0	1769.67
	High	LGCWPYLTLYK	1xCarbamidomethyl [C3]	22	P00603	0	1413.72
	High	GGKGTAVDDLDRCCQVHDNCYGEAEK	3xCarbamidomethyl [C13; C14; C20]	5	P00603	2	2954.25
	High	CAAAVCNCDLVAANCFAGAR	4xCarbamidomethyl [C1; C6; C8; C15]	1	P00603	0	2170.92
V8P8L1	Keratin, type I cytoskeletal 19 (Fragment) OS=Ophiophagus hannah OX=8665 GN=KRT19 PE=3 SV=1	3	17	10	436.1	5.14
	Confidence	Sequence	Modifications	# PSMs	Master Protein Accessions	# Missed Cleavages	Theo. MH+ [Da]
	High	ADLEMQIESLK		3	V8P8L1	0	1276.65
	High	MSVEADINGLRR		2	V8P8L1	1	1360.7
	High	ADLEMQIESLK	1xOxidation [M5]	2	V8P8L1	0	1292.64
	High	LEQEIATYR		1	V8P8L1	0	1122.58
	High	TRLEQEIATYR		2	V8P8L1	1	1379.73
	High	LEVEIATYR		2	V8P8L1	0	1093.59
	High	EELAYLK		1	V8P8L1	0	865.467
	High	LASYLEK		1	V8P8L1	0	823.456
	High	LAADDFR		1	V8P8L1	0	807.4
	High	AQYEELADK		1	V8P8L1	0	1066.51
	High	TEISELRR		1	V8P8L1	1	1003.55
D5LMJ3	Zinc metalloproteinase-disintegrin-like atrase-A OS=Naja atra OX=8656 PE=2 SV=1	11	99	6	68.2	5.94
	Confidence	Sequence	Modifications	# PSMs	Master Protein Accessions	# Missed Cleavages	Theo. MH+ [Da]
	High	LQPHAQCDSEECCEK	3xCarbamidomethyl [C7; C12; C13]	4	D5LMJ3	0	1890.74
	High	EHQEYLLR		78	D5LMJ3	0	1087.55
	High	ERPQCILNK	1xCarbamidomethyl [C5]	12	D5LMJ3	0	1157.61
	High	GDDVSHCR	1xCarbamidomethyl [C7]	1	D5LMJ3	0	945.384
	High	DDCDLPEFCTGQSAECPTDSLQR	3xCarbamidomethyl [C3; C9; C16]	2	D5LMJ3	0	2701.08
	High	SFAEWR		2	D5LMJ3	0	795.378
A0A1B3AXS3	C-type lectin-like protein OS=Bitis arietans OX=8692 PE=2 SV=1	25	15	4	17.9	5.62
	Confidence	Sequence	Modifications	# PSMs	Master Protein Accessions	# Missed Cleavages	Theo. MH+ [Da]
	High	FCVEQAGHLASIESK	1xCarbamidomethyl [C2]	6	A0A1B3AXS3	0	1675.81
	High	CGDDYPFVCK	2xCarbamidomethyl [C1; C9]	4	A0A1B3AXS3	0	1260.5
	High	NCFGLEK	1xCarbamidomethyl [C2]	2	A0A1B3AXS3	0	867.403
	High	TWLNLR		3	A0A1B3AXS3	0	802.457
P60589	Nawaprin OS=Naja nigricollis OX=8654 PE=1 SV=1	88	53	3	5.3	7.52
	Confidence	Sequence	Modifications	# PSMs	Master Protein Accessions	# Missed Cleavages	Theo. MH+ [Da]
	High	SGSCPDMSMPIPPLGICK	2xCarbamidomethyl [C4; C17]; 1xOxidation [M]	24	P60589	0	1962.88
	High	TLCNSDSGCPNVQK	2xCarbamidomethyl [C3; C9]	12	P60589	0	1579.68
	High	SGSCPDMSMPIPPLGICK	2xCarbamidomethyl [C4; C17]	8	P60589	0	1946.88
	High	NGCGFMTCTTPVP	2xCarbamidomethyl [C3; C8]	3	P60589	0	1441.59
	High	NGCGFMTCTTPVP	2xCarbamidomethyl [C3; C8]; 1xOxidation [M6]	3	P60589	0	1457.59
	High	SGSCPDMSMPIPPLGICK	2xCarbamidomethyl [C4; C17]; 2xOxidation [M7; M9]	3	P60589	0	1978.87
A0A0A1WCY6	Amine oxidase OS=Echis coloratus OX=64175 PE=2 SV=1	12	13	5	56.7	8.94
	Confidence	Sequence	Modifications	# PSMs	Master Protein Accessions	# Missed Cleavages	Theo. MH+ [Da]
	High	EADYEEFLEIAR		2	A0A0A1WDN5; A0A0A1WCY6	0	1484.69
	High	EGWYANLGPMR		1	A0A0A1WCY6	0	1293.6
	High	VTVLEASER		2	A0A0A1WCY6	0	1003.54
	High	EGWYANLGPMRIPEK	1xOxidation [M10]	2	A0A0A1WDN5; A0A0A1WCY6	1	1776.87
	High	HDDIFAYEK		2	A0A0A1WCY6	0	1137.52
	High	EGWYANLGPMR	1xOxidation [M10]	2	A0A0A1WDN5; A0A0A1WCY6	0	1309.6
	High	NPLEECFR	1xCarbamidomethyl [C6]	1	A0A0A1WCY6	0	1064.48
	High	IFLTCTK	1xCarbamidomethyl [C5]	1	A0A0A1WCY6	0	882.475
B5U6Y4	Phospholipase A2 homolog OS=Echis ocellatus OX=99586 PE=1 SV=1	43	8	5	15.6	7.84
	Confidence	Sequence	Modifications	# PSMs	Master Protein Accessions	# Missed Cleavages	Theo. MH+ [Da]
	High	SPFPSYTSYGCFCGGGEK	2xCarbamidomethyl [C11; C13]	2	B5U6Y4	0	2000.82
	High	YQRENGEIICENSTSCK	2xCarbamidomethyl [C10; C16]	2	B5U6Y4	1	2087.91
	High	YTYYPNFLCK	1xCarbamidomethyl [C9]	2	B5U6Y4	0	1368.63
	High	MIIQETGK		1	B5U6Y4	0	919.492
	High	AVAVCLR	1xCarbamidomethyl [C5]	1	B5U6Y4	0	788.445
D3UW23	Aminopeptidase OS=Bitis rhinoceros OX=715877 GN=ap-A PE=2 SV=1	8	15	8	109.9	6.34
	Confidence	Sequence	Modifications	# PSMs	Master Protein Accessions	# Missed Cleavages	Theo. MH+ [Da]
	High	ETNLLYDSQESAASNK		2	D3UW23	0	1769.82
	High	YLQNEAEYIPWQR		2	D3UW23	0	1709.83
	High	YIAATDHEPTDARK		3	D3UW23	1	1587.78
	High	LNWEYLVK		2	D3UW23	0	1064.58
	High	LLYGLASVK		2	D3UW23	0	963.587
	High	TMAWDWVR		1	D3UW23	0	1064.5
	High	LLVYR		2	D3UW23	0	663.419
	High	WNIPVK		1	D3UW23	0	756.44
P01400	Weak toxin S4C11 OS=Naja melanoleuca OX=8643 PE=1 SV=1	58	28	6	7.4	8.19
	Confidence	Sequence	Modifications	# PSMs	Master Protein Accessions	# Missed Cleavages	Theo. MH+ [Da]
	High	PREIVECCSTDK	2xCarbamidomethyl [C7; C8]	7	P01400	1	1493.67
	High	TCLICPEK	2xCarbamidomethyl [C2; C5]	3	P01400	0	1020.49
	High	EIVECCSTDK	2xCarbamidomethyl [C5; C6]	2	P01400	0	1240.52
	High	LTCLICPEK	2xCarbamidomethyl [C3; C6]	12	P01400	0	1133.57
	High	FYEGNLLGK		2	P01400	0	1040.54
	High	NGENICFK	1xCarbamidomethyl [C6]	2	P01400	0	981.446
V8P2K1	Aminopeptidase (Fragment) OS=Ophiophagus hannah OX=8665 GN=ERAP1 PE=3 SV=1	11	15	9	91.9	6.86
	Confidence	Sequence	Modifications	# PSMs	Master Protein Accessions	# Missed Cleavages	Theo. MH+ [Da]
	High	TNDIVLPEEVEWIK		3	V8P2K1	0	1684.88
	High	VLASTQFEATAAR		2	V8P2K1	0	1364.72
	High	ESALLYDSEK		2	V8P2K1	0	1154.56
	High	FMEFVSVSK		2	V8P2K1	0	1073.53
	High	YQLPEFDTEK		2	V8P2K1	0	1269.6
	High	MAFPCFDEPALK	1xCarbamidomethyl [C5]	1	V8P2K1	0	1425.65
	High	YLQITK		1	V8P2K1	0	765.451
	High	AQEYFMK		1	V8P2K1	0	916.423
	High	TLAGEIR		1	V8P2K1	0	759.436
C0K3N1	Snake venom vascular endothelial growth factor toxin barietin OS=Bitis arietans OX=8692 PE=1 SV=1	27	16	3	16.6	8.25
	Confidence	Sequence	Modifications	# PSMs	Master Protein Accessions	# Missed Cleavages	Theo. MH+ [Da]
	High	CGGCCSDESLTCTSVGER	4xCarbamidomethyl [C1; C4; C5; C12]	4	C0K3N1	0	2034.76
	High	TVELQVMQVTPK	1xOxidation [M7]	4	C0K3N1	0	1388.75
	High	IFRPSCVAVLR	1xCarbamidomethyl [C6]	6	C0K3N1	0	1317.75
	High	TVELQVMQVTPK		2	C0K3N1	0	1372.75
P01388	Long neurotoxin 2 OS=Naja melanoleuca OX=8643 PE=1 SV=1	90	41	3	7.8	8.19
	Confidence	Sequence	Modifications	# PSMs	Master Protein Accessions	# Missed Cleavages	Theo. MH+ [Da]
	High	CFITPDVTSQICADGHVCYTK	3xCarbamidomethyl [C1; C12; C18]	24	P01388	0	2472.1
	High	CCSTDNCNPFPTR	3xCarbamidomethyl [C1; C2; C7]	15	P01388; P01389	0	1628.63
	High	TWCDNFCASR	2xCarbamidomethyl [C3; C7]	12	P01388	0	1316.51
	High	RVDLGCAATCPTVKPGVNIK	2xCarbamidomethyl [C6; C10]	1	P01388	1	2156.13
Q7ZZN8	Cysteine-rich venom protein natrin-2 OS=Naja atra OX=8656 PE=1 SV=1	10	27	2	26.2	8.72
	Confidence	Sequence	Modifications	# PSMs	Master Protein Accessions	# Missed Cleavages	Theo. MH+ [Da]
	High	NMLQMEWNSNAAQNAK	1xOxidation [M]	18	Q7ZZN8	0	1865.83
	High	NMLQMEWNSNAAQNAK		6	Q7ZZN8	0	1849.83
	High	SVRPTAR		1	Q7ZZN8	0	786.458
	High	NMLQMEWNSNAAQNAK	2xOxidation [M2; M5]	2	Q7ZZN8	0	1881.82
P82885	Thaicobrin OS=Naja kaouthia OX=8649 PE=1 SV=1	37	12	3	12	9.11
	Confidence	Sequence	Modifications	# PSMs	Master Protein Accessions	# Missed Cleavages	Theo. MH+ [Da]
	High	TVENVGVSQVAPDNPER		7	P82885	0	1810.89
	High	FDGSPCVLGSPGFR	1xCarbamidomethyl [C6]	3	P82885	0	1495.7
	High	EWAVGLAGK		2	P82885	0	930.504
P01467	Cytotoxin 1 OS=Naja mossambica OX=8644 PE=1 SV=1	65	237	2	6.8	9.35
	Confidence	Sequence	Modifications	# PSMs	Master Protein Accessions	# Missed Cleavages	Theo. MH+ [Da]
	High	CNQLIPPFWK	1xCarbamidomethyl [C1]	59	P01469; P01468; P01467	0	1302.67
	High	RGCIDVCPK	2xCarbamidomethyl [C3; C7]	255	P01469; P0DSN1; P07525; P01468; P01465; P25517; P01457; A0A0U4N5W4; P60306; P01462; P01467; P01460	1	1104.53
	High	CNQLIPPFWKTCPK	2xCarbamidomethyl [C1; C12]	2	P01469; P01468; P01467	1	1788.89
	High	AAPMVPVK		111	P01468; P01467	0	812.47
	High	GCIDVCPK	2xCarbamidomethyl [C2; C6]	11	P01469; P0DSN1; P07525; P01468; P01465; P25517; P01457; A0A0U4N5W4; P60306; P01462; P01467; P01460	0	948.428
	High	AAPMVPVK	1xOxidation [M4]	42	P01467	0	828.465
	High	YMCCNTNK	2xCarbamidomethyl [C3; C4]	2	P01465; P01467	0	1090.41
	High	AAPMVPVKR		2	P01467	1	968.571
	High	AAPMVPVKR	1xOxidation [M4]	4	P01467	1	984.566
Q9PRY9	Snake venom serine proteinase (Fragment) OS=Bitis arietans OX=8692 PE=1 SV=2	41	7	2	3.3	4.45
	Confidence	Sequence	Modifications	# PSMs	Master Protein Accessions	# Missed Cleavages	Theo. MH+ [Da]
	High	IGGDECDINEHR	1xCarbamidomethyl [C6]	1	Q9PRY9	0	1414.6
	High	VIGGDECDINEHR	1xCarbamidomethyl [C7]	5	Q9PRY9	0	1513.67
	High	VIGGDECDINEHR	1xAcetyl [N-Term]; 1xCarbamidomethyl [C7]	1	Q9PRY9	0	1555.68
P01431	Short neurotoxin 1 OS=Naja mossambica OX=8644 PE=1 SV=1	58	24	4	7.1	8.32
	Confidence	Sequence	Modifications	# PSMs	Master Protein Accessions	# Missed Cleavages	Theo. MH+ [Da]
	High	LECHNQQSSEPPTTTR	1xCarbamidomethyl [C3]	10	P01431	0	1884.85
	High	GIELNCCTTDR	2xCarbamidomethyl [C6; C7]	7	P01431	0	1338.58
	High	KGIELNCCTTDR	2xCarbamidomethyl [C7; C8]	9	P01431	1	1466.67
	High	GCGCPTVK	2xCarbamidomethyl [C2; C4]	1	P01431	0	878.386
A0A0U4N5W4	Cytotoxin 13 (Fragment) OS=Naja naja OX=35670 GN=CTX13 PE=2 SV=1	36	205	2	7.9	8.87
	Confidence	Sequence	Modifications	# PSMs	Master Protein Accessions	# Missed Cleavages	Theo. MH+ [Da]
	High	RGCIDVCPK	2xCarbamidomethyl [C3; C7]	255	P01469; P0DSN1; P07525; P01468; P01465; P25517; P01457; A0A0U4N5W4; P60306; P01462; P01467; P01460	1	1104.53
	High	GCIDVCPK	2xCarbamidomethyl [C2; C6]	11	P01469; P0DSN1; P07525; P01468; P01465; P25517; P01457; A0A0U4N5W4; P60306; P01462; P01467; P01460	0	948.428
	High	LIPLAYK		92	A0A0U4N5W4	0	817.518
	High	YVCCNTDRCN	3xCarbamidomethyl [C3; C4; C9]	2	P07525; A0A0U4N5W4; P60306	1	1361.5
	High	YVCCNTDR	2xCarbamidomethyl [C3; C4]	1	A0A0U4N5W4	0	1087.43
A0A140DC06	C-type lectin 2 OS=Bitis arietans OX=8692 PE=2 SV=1	10	11	1	17.9	5.19
	Confidence	Sequence	Modifications	# PSMs	Master Protein Accessions	# Missed Cleavages	Theo. MH+ [Da]
	High	WTDGSSVIYQNMVER		5	A0A140DC06	0	1784.83
	High	WTDGSSVIYQNMVER	1xOxidation [M12]	6	A0A140DC06	0	1800.82
V8NCP7	Vascular endothelial growth factor C OS=Ophiophagus hannah OX=8665 GN=VEGFC PE=3 SV=1	12	9	5	47.5	7.72
	Confidence	Sequence	Modifications	# PSMs	Master Protein Accessions	# Missed Cleavages	Theo. MH+ [Da]
	High	ELDEETCQCVCK	3xCarbamidomethyl [C7; C9; C11]	2	V8NCP7	0	1570.62
	High	CICECVESPNK	3xCarbamidomethyl [C1; C3; C5]	1	V8NCP7	0	1395.57
	High	LLPSSCGLNK	1xCarbamidomethyl [C6]	3	V8NCP7	0	1088.58
	High	GGVTPSSCGIHK	1xCarbamidomethyl [C8]	2	V8NCP7	0	1199.58
	High	CVPTYWK	1xCarbamidomethyl [C1]	1	V8NCP7	0	953.455
E3P6P4	Cystatin OS=Naja kaouthia OX=8649 PE=2 SV=1	18	5	2	15.8	8.63
	Confidence	Sequence	Modifications	# PSMs	Master Protein Accessions	# Missed Cleavages	Theo. MH+ [Da]
	High	AAAFAVQEYNAR		3	E3P6P4	0	1310.65
	High	VVEAQSQVVAGEK		2	E3P6P4	0	1343.72
A0A5A4WNG2	Bitiscetin-3 subunit alpha OS=Bitis arietans OX=8692 PE=2 SV=1	24	11	2	17.8	6.19
	Confidence	Sequence	Modifications	# PSMs	Master Protein Accessions	# Missed Cleavages	Theo. MH+ [Da]
	High	YDYNVWIGLRDESK		8	A0A5A4WNG2	1	1757.85
	High	TQQCSPQWTDGSLTFYENLDEPTK	1xCarbamidomethyl [C4]	3	A0A5A4WNG2	0	2845.26
Q6T7B5	Snaclec 3 OS=Bitis gabonica OX=8694 PE=2 SV=1	12	7	2	18.1	6.51
	Confidence	Sequence	Modifications	# PSMs	Master Protein Accessions	# Missed Cleavages	Theo. MH+ [Da]
	High	EGESQMCQALTK	1xCarbamidomethyl [C7]; 1xOxidation [M6]	2	Q6T7B5	0	1397.6
	High	EGESQMCQALTK	1xCarbamidomethyl [C7]	2	Q6T7B5	0	1381.61
	High	VIYVNWR		3	Q6T7B5	0	949.525
P01420	Short neurotoxin 3 OS=Naja annulifera OX=96794 PE=1 SV=1	23	13	2	6.9	8.68
	Confidence	Sequence	Modifications	# PSMs	Master Protein Accessions	# Missed Cleavages	Theo. MH+ [Da]
	High	GIEINCCTTDKCNR	3xCarbamidomethyl [C6; C7; C12]	6	P01420	1	1740.75
	High	GIEINCCTTDK	2xCarbamidomethyl [C6; C7]	7	P01420	0	1310.57
V8P2P2	Junction plakoglobin OS=Ophiophagus hannah OX=8665 GN=Jup PE=3 SV=1	7	9	5	83	6.14
	Confidence	Sequence	Modifications	# PSMs	Master Protein Accessions	# Missed Cleavages	Theo. MH+ [Da]
	High	TMQNTSDLDTAR		1	V8P2P2	0	1352.61
	High	VSVELTNSLFK		2	V8P2P2	0	1236.68
	High	AAMIVNQLSK		3	V8P2P2	0	1074.6
	High	LNYGIPAIVK		2	V8P2P2	0	1087.65
	High	SGGIPALVR		1	V8P2P2	0	869.52
P25678	Weak toxin CM-2a OS=Naja annulifera OX=96794 PE=1 SV=1	46	23	3	6.8	6.93
	Confidence	Sequence	Modifications	# PSMs	Master Protein Accessions	# Missed Cleavages	Theo. MH+ [Da]
	High	VVTCKPEETFCYSDVFMPFR	2xCarbamidomethyl [C4; C11]; 1xOxidation [M17]	6	P25678	0	2528.13
	High	LECYQMSK	1xCarbamidomethyl [C3]	7	P25678	0	1058.46
	High	LECYQMSK	1xCarbamidomethyl [C3]; 1xOxidation [M6]	8	P25678	0	1074.46
	High	ECYQMSK	1xCarbamidomethyl [C2]	2	P25678	0	945.38
Q4JCR9	Disintegrin isoform Dc-1 (Fragment) OS=Bitis arietans OX=8692 PE=2 SV=1	46	33	4	11.9	6.68
	Confidence	Sequence	Modifications	# PSMs	Master Protein Accessions	# Missed Cleavages	Theo. MH+ [Da]
	High	LTPGSQCNYGECCDQCR	4xCarbamidomethyl [C7; C12; C13; C16]	6	Q4JCR9	0	2104.79
	High	GDWNDDYCTGK	1xCarbamidomethyl [C8]	18	Q4JCR9	0	1330.5
	High	IARGDWNDDYCTGK	1xCarbamidomethyl [C11]	8	Q4JCR9	1	1670.72
	High	ILEQGEDCDCGSPANCQDR	3xCarbamidomethyl [C8; C10; C16]	1	Q4JCR9	0	2223.87
D8MIA1	Rhinocerase 3 protein (Fragment) OS=Bitis rhinoceros OX=715877 GN=rhinocerase 3 PE=3 SV=1	15	11	4	28.8	7.94
	Confidence	Sequence	Modifications	# PSMs	Master Protein Accessions	# Missed Cleavages	Theo. MH+ [Da]
	High	TLCAGILEGGIDSCK	2xCarbamidomethyl [C3; C14]	4	D8MIA1	0	1593.76
	High	IMGWGSITTTK		3	D8MIA1	0	1194.62
	High	DIMLIR		3	D8MIA1	0	760.439
	High	LFDYSVCR	1xCarbamidomethyl [C7]	1	D8MIA1	0	1059.49
P25517	Cytotoxin 5 OS=Naja mossambica OX=8644 PE=1 SV=3	72	100	4	6.8	8.98
	Confidence	Sequence	Modifications	# PSMs	Master Protein Accessions	# Missed Cleavages	Theo. MH+ [Da]
	High	RGCIDVCPK	2xCarbamidomethyl [C3; C7]	255	P01469; P0DSN1; P07525; P01468; P01465; P25517; P01457; A0A0U4N5W4; P60306; P01462; P01467; P01460	1	1104.53
	High	TCPEGKNLCYK	2xCarbamidomethyl [C2; C9]	2	P0DSN1; P01465; P25517; P01452; P01457; P01462; P01460	1	1369.62
	High	GCIDVCPK	2xCarbamidomethyl [C2; C6]	11	P01469; P0DSN1; P07525; P01468; P01465; P25517; P01457; A0A0U4N5W4; P60306; P01462; P01467; P01460	0	948.428
	High	LIPLFSK		27	P25517	0	817.518
	High	YECCDTDRCN	3xCarbamidomethyl [C3; C4; C9]	2	P25517	1	1392.46
	High	SSFLVK		6	P25517	0	680.398
	High	TCPEGK	1xCarbamidomethyl [C2]	1	P25517	0	691.308
V8NBS9	Endoplasmic reticulum resident protein 44 OS=Ophiophagus hannah OX=8665 GN=Erp44 PE=4 SV=1	3	2	1	46.6	5.52
	Confidence	Sequence	Modifications	# PSMs	Master Protein Accessions	# Missed Cleavages	Theo. MH+ [Da]
	High	SPADCPVIAIDSFR	1xCarbamidomethyl [C5]	2	V8NBS9	0	1547.75
Q01833	Complement C3 OS=Naja naja OX=35670 GN=C3 PE=2 SV=1	6	14	4	184.8	6.29
	Confidence	Sequence	Modifications	# PSMs	Master Protein Accessions	# Missed Cleavages	Theo. MH+ [Da]
	High	GICVAEPYEITVMK	1xCarbamidomethyl [C3]	2	Q01833	0	1609.8
	High	VELIYNPAFCSASTEGQR	1xCarbamidomethyl [C10]	3	Q01833	0	2041.96
	High	ASSSWLTAYVVK		2	Q01833; Q91132	0	1311.69
	High	AILYNYADEDIYVR		2	Q01833	0	1717.84
	High	CQEALNLK	1xCarbamidomethyl [C1]	5	Q01833; Q91132	0	975.493
	High	YFTYLILNK		3	Q01833; Q91132	0	1174.65
	High	AVYVLNDK		2	Q01833; Q91132; I2C090	0	921.504
	High	LPYSVVK		2	Q01833	0	805.482
	High	DTCMGTLVVK	1xCarbamidomethyl [C3]; 1xOxidation [M4]	2	Q01833; Q91132; I2C090	0	1139.54
V8NZM8	Protein disulfide-isomerase A6 (Fragment) OS=Ophiophagus hannah OX=8665 GN=Pdia6 PE=3 SV=1	6	4	2	45.8	4.98
	Confidence	Sequence	Modifications	# PSMs	Master Protein Accessions	# Missed Cleavages	Theo. MH+ [Da]
	High	GSFSDQGINEFLR		2	V8NZM8	0	1469.7
	High	GSTAPVGGGAFAK		2	V8NZM8	0	1119.58
P68205	Ubiquitin-60S ribosomal protein L40 OS=Ophiophagus hannah OX=8665 PE=2 SV=2	24	6	3	14.7	9.83
	Confidence	Sequence	Modifications	# PSMs	Master Protein Accessions	# Missed Cleavages	Theo. MH+ [Da]
	High	TITLEVEPSDTIENVK		3	P68205	0	1787.93
	High	TLSDYNIQK		2	P68205	0	1081.55
	High	MQIFVK		1	P68205	0	765.433
P01457	Cytotoxin 5 OS=Naja haje haje OX=8642 PE=1 SV=1	53	69	1	6.8	8.66
	Confidence	Sequence	Modifications	# PSMs	Master Protein Accessions	# Missed Cleavages	Theo. MH+ [Da]
	High	RGCIDVCPK	2xCarbamidomethyl [C3; C7]	255	P01469; P0DSN1; P07525; P01468; P01465; P25517; P01457; A0A0U4N5W4; P60306; P01462; P01467; P01460	1	1104.53
	High	MYMVSSSTVPVK	1xOxidation [M1]	2	P01457	0	1344.65
	High	TCPEGKNLCYK	2xCarbamidomethyl [C2; C9]	2	P0DSN1; P01465; P25517; P01452; P01457; P01462; P01460	1	1369.62
	High	MYMVSSSTVPVK		4	P01457	0	1328.66
	High	GCIDVCPK	2xCarbamidomethyl [C2; C6]	11	P01469; P0DSN1; P07525; P01468; P01465; P25517; P01457; A0A0U4N5W4; P60306; P01462; P01467; P01460	0	948.428
P01415	Weak toxin CM-2 OS=Naja haje haje OX=8642 PE=1 SV=1	69	10	3	7	5.92
	Confidence	Sequence	Modifications	# PSMs	Master Protein Accessions	# Missed Cleavages	Theo. MH+ [Da]
	High	GCVASCPEFESR	2xCarbamidomethyl [C2; C6]	6	P01415	0	1398.58
	High	FTCFTTPSDTSETCPDGQNICYEK	3xCarbamidomethyl [C3; C14; C21]	3	P01415	0	2858.16
	High	YLLCCR	2xCarbamidomethyl [C4; C5]	1	P01415	0	884.412
P01399	Weak toxin CM-13b OS=Naja annulifera OX=96794 PE=1 SV=1	38	10	3	7.6	8.66
	Confidence	Sequence	Modifications	# PSMs	Master Protein Accessions	# Missed Cleavages	Theo. MH+ [Da]
	High	PREIVECCSTDR	2xCarbamidomethyl [C7; C8]	8	P01399	1	1521.68
	High	PREIVECCSTDRCNH	3xCarbamidomethyl [C7; C8; C13]	1	P01399	2	1932.81
	High	GCAATCPVAK	2xCarbamidomethyl [C2; C6]	1	P01399	0	1034.48
P01462	Cytotoxin 2 OS=Naja annulifera OX=96794 PE=1 SV=1	70	81	1	6.9	8.65
	Confidence	Sequence	Modifications	# PSMs	Master Protein Accessions	# Missed Cleavages	Theo. MH+ [Da]
	High	RGCIDVCPK	2xCarbamidomethyl [C3; C7]	255	P01469; P0DSN1; P07525; P01468; P01465; P25517; P01457; A0A0U4N5W4; P60306; P01462; P01467; P01460	1	1104.53
	High	MYMVATPMLPVK	1xOxidation [M]	12	P01465; P01462	0	1396.7
	High	TCPEGKNLCYK	2xCarbamidomethyl [C2; C9]	2	P0DSN1; P01465; P25517; P01452; P01457; P01462; P01460	1	1369.62
	High	MYMVATPMLPVK		3	P01462	0	1380.71
	High	GCIDVCPK	2xCarbamidomethyl [C2; C6]	11	P01469; P0DSN1; P07525; P01468; P01465; P25517; P01457; A0A0U4N5W4; P60306; P01462; P01467; P01460	0	948.428
	High	YMCCNTDKCN	3xCarbamidomethyl [C3; C4; C9]	2	P01469; P01468; P01462	1	1365.47
	High	YMCCNTDK	2xCarbamidomethyl [C3; C4]	5	P01469; P01468; P01462	0	1091.4
	High	YMCCNTDK	2xCarbamidomethyl [C3; C4]; 1xOxidation [M2]	2	P01469; P01468; P01462	0	1107.39
	High	MYMVATPMLPVK	2xOxidation [M3; M]	2	P01465; P01462	0	1412.7
A0A140YIG3	Basic phospholipase A2 OS=Echis carinatus OX=40353 PE=2 SV=1	18	3	2	15.6	7.96
	Confidence	Sequence	Modifications	# PSMs	Master Protein Accessions	# Missed Cleavages	Theo. MH+ [Da]
	High	TPASYVSYGCFCGGGDK	2xCarbamidomethyl [C10; C12]	1	A0A140YIG3	0	1825.75
	High	IYPNFLCR	1xCarbamidomethyl [C7]	2	A0A140YIG3	0	1082.55
A0A0A1WDU0	Phospholipase B-like OS=Echis coloratus OX=64175 PE=2 SV=1	9	11	2	64.5	7.77
	Confidence	Sequence	Modifications	# PSMs	Master Protein Accessions	# Missed Cleavages	Theo. MH+ [Da]
	High	ENSGTYNNQYMILDTK		4	A0A0A1WDU0	0	1890.85
	High	TPVPAGCYDSK	1xCarbamidomethyl [C7]	2	A0A0A1WDU0	0	1194.55
	High	IANMMADSGK		2	V8ND68; A0A0A1WDU0	0	1037.48
	High	IANMMADSGK	1xOxidation [M]	4	V8ND68; A0A0A1WDU0	0	1053.47
	High	QVVPESLFAWER		4	V8ND68; A0A0A1WDU0	0	1460.75
V8PCT6	Peptidase S1 domain-containing protein OS=Ophiophagus hannah OX=8665 GN=L345_01814 PE=3 SV=1	5	4	1	29.1	6.32
	Confidence	Sequence	Modifications	# PSMs	Master Protein Accessions	# Missed Cleavages	Theo. MH+ [Da]
	High	FPCAQLLEPGVYTK	1xCarbamidomethyl [C3]	4	V8PCT6	0	1622.82
V8NCS7	Multiple inositol polyphosphate phosphatase 1 (Fragment) OS=Ophiophagus hannah OX=8665 GN=MINPP1 PE=4 SV=1	15	9	3	24.2	8.53
	Confidence	Sequence	Modifications	# PSMs	Master Protein Accessions	# Missed Cleavages	Theo. MH+ [Da]
	High	CFLQNCEFAEVCSIK	3xCarbamidomethyl [C1; C6; C12]	2	V8NCS7	0	1904.83
	High	LLPFTYSGK		5	V8NCS7	0	1025.57
	High	VQILLNEK		2	V8NCS7	0	956.578
A0A0A1WDT1	Carboxylic ester hydrolase OS=Echis coloratus OX=64175 PE=2 SV=1	6	10	3	69	6.06
	Confidence	Sequence	Modifications	# PSMs	Master Protein Accessions	# Missed Cleavages	Theo. MH+ [Da]
	High	AILQSGAPNAPWATVTPAESR		5	A0A0A1WDT1	0	2137.1
	High	VYAYLFDHR		4	A0A0A1WDT1	0	1183.59
	High	YWVNFAR		1	A0A0A1WDT1	0	955.478
V8N3Q3	WAP domain-containing protein (Fragment) OS=Ophiophagus hannah OX=8665 GN=L345_17996 PE=3 SV=1	19	2	2	12.1	7.23
	Confidence	Sequence	Modifications	# PSMs	Master Protein Accessions	# Missed Cleavages	Theo. MH+ [Da]
	High	CCSYGCALYCMK	4xCarbamidomethyl [C1; C2; C6; C10]	1	V8N3Q3	0	1572.58
	High	PGFCPPSPR	1xCarbamidomethyl [C4]	1	V8N3Q3	0	1014.48
A0A5A4WN20	Bitiscetin-3 subunit beta OS=Bitis arietans OX=8692 PE=2 SV=1	15	6	3	17.4	8.56
	Confidence	Sequence	Modifications	# PSMs	Master Protein Accessions	# Missed Cleavages	Theo. MH+ [Da]
	High	CSNVLGFVCK	2xCarbamidomethyl [C1; C9]	2	A0A5A4WN20	0	1183.56
	High	EEGEFIVK		2	A0A5A4WN20	0	950.483
	High	WFQWK		2	A0A5A4WN20	0	794.398
P01383	Long neurotoxin 1 OS=Naja melanoleuca OX=8643 PE=1 SV=1	77	29	2	8.1	8.34
	Confidence	Sequence	Modifications	# PSMs	Master Protein Accessions	# Missed Cleavages	Theo. MH+ [Da]
	High	VIELGCVATCPK	2xCarbamidomethyl [C6; C10]	9	P01383	0	1346.68
	High	WCADWCTSR	2xCarbamidomethyl [C2; C6]	10	P0DQQ1; P01383	0	1241.48
	High	VKPYEQITCCSTDNCNPHPK	3xCarbamidomethyl [C9; C10; C15]	3	P01383	0	2448.07
	High	SQTCPPGEDLCYTK	2xCarbamidomethyl [C4; C11]	7	P0DQQ1; P01383	0	1655.7
Q7LZK8	Snaclec bitiscetin subunit beta OS=Bitis arietans OX=8692 PE=1 SV=1	34	12	3	14.8	8.37
	Confidence	Sequence	Modifications	# PSMs	Master Protein Accessions	# Missed Cleavages	Theo. MH+ [Da]
	High	DEGCLPDWSSYK	1xCarbamidomethyl [C4]	6	Q7LZK8	0	1456.6
	High	WIQWTCNR	1xCarbamidomethyl [C6]	5	Q7LZK8	0	1163.54
	High	ELVNGGHLMSVNSREEGEFISK		1	Q7LZK8	1	2432.19
V8N8B4	ShKT domain-containing protein OS=Ophiophagus hannah OX=8665 GN=L345_16118 PE=3 SV=1	16	24	3	24.8	7.81
	Confidence	Sequence	Modifications	# PSMs	Master Protein Accessions	# Missed Cleavages	Theo. MH+ [Da]
	High	EIVDLHNSLR		52	V8N8B4; P86543; Q7T1K6	0	1195.64
	High	SVSPTASNMLK		3	V8N8B4	0	1134.58
	High	SVSPTASNMLK	1xOxidation [M9]	2	V8N8B4	0	1150.58
	High	RSVSPTASNMLK	1xOxidation [M10]	1	V8N8B4	1	1306.68
	High	MQWYPEAASNAER		1	V8N8B4	0	1552.68
P01452	Cytotoxin 4 OS=Naja mossambica OX=8644 PE=1 SV=1	73	23	7	6.7	9.29
	Confidence	Sequence	Modifications	# PSMs	Master Protein Accessions	# Missed Cleavages	Theo. MH+ [Da]
	High	TCPEGKNLCYK	2xCarbamidomethyl [C2; C9]	2	P0DSN1; P01465; P25517; P01452; P01457; P01462; P01460	1	1369.62
	High	YVCCSTDR	2xCarbamidomethyl [C3; C4]	2	P01452	0	1060.42
	High	LIPIAYKTCPEGK	1xCarbamidomethyl [C9]	4	P01452	1	1489.81
	High	YVCCSTDRCN	3xCarbamidomethyl [C3; C4; C9]	9	P01452	1	1334.49
	High	MMLASK	1xOxidation [M2]	1	P01452	0	696.342
	High	RGCINVCPK	2xCarbamidomethyl [C3; C7]	3	P01452	1	1103.54
	High	MMLASKK		1	P01452	1	808.442
	High	GCINVCPK	2xCarbamidomethyl [C2; C6]	2	P01452	0	947.444
A8QL59	Zinc metalloproteinase-disintegrin-like NaMP OS=Naja atra OX=8656 PE=2 SV=1	3	7	2	69.4	5.41
	Confidence	Sequence	Modifications	# PSMs	Master Protein Accessions	# Missed Cleavages	Theo. MH+ [Da]
	High	LYCIDDSTEENSCK	2xCarbamidomethyl [C3; C13]	4	A8QL59	0	1733.7
	High	LFSK		3	A8QL59	0	494.297
V8NGU6	Signal recognition particle receptor subunit beta OS=Ophiophagus hannah OX=8665 GN=Srprb PE=3 SV=1	3	2	1	47.9	7.97
	Confidence	Sequence	Modifications	# PSMs	Master Protein Accessions	# Missed Cleavages	Theo. MH+ [Da]
	High	ESCAPGAPLESTLCK	2xCarbamidomethyl [C3; C14]	2	V8NGU6	0	1619.74
V8NDP5	Annexin OS=Ophiophagus hannah OX=8665 GN=ANXA2 PE=3 SV=1	4	2	1	27.9	8.53
	Confidence	Sequence	Modifications	# PSMs	Master Protein Accessions	# Missed Cleavages	Theo. MH+ [Da]
	High	TPAQYDASELK		2	V8NDP5	0	1222.6
P29181	Weak neurotoxin 7 OS=Naja naja OX=35670 PE=1 SV=1	35	6	2	7.6	8.79
	Confidence	Sequence	Modifications	# PSMs	Master Protein Accessions	# Missed Cleavages	Theo. MH+ [Da]
	High	LTCLNCPEVYCR	3xCarbamidomethyl [C3; C6; C11]	5	P29181	0	1584.7
	High	RGCAATCPEAK	2xCarbamidomethyl [C3; C7]	1	P29181	1	1220.55
V8NTQ8	Desmoplakin OS=Ophiophagus hannah OX=8665 GN=Dsp PE=4 SV=1	1	2	2	223	6.6
	Confidence	Sequence	Modifications	# PSMs	Master Protein Accessions	# Missed Cleavages	Theo. MH+ [Da]
	High	LLEAQIATGGIIDPK		1	V8NTQ8	0	1538.88
	High	LTYEIEDEK		1	V8NTQ8	0	1139.55
V8P7P5	Mesencephalic astrocyte-derived neurotrophic factor (Fragment) OS=Ophiophagus hannah OX=8665 GN=MANF PE=3 SV=1	8	2	1	20.3	8.07
	Confidence	Sequence	Modifications	# PSMs	Master Protein Accessions	# Missed Cleavages	Theo. MH+ [Da]
	High	FCYYIGATSDAATK	1xCarbamidomethyl [C2]	2	V8P7P5	0	1567.71
P20229	Kunitz-type serine protease inhibitor OS=Naja naja OX=35670 PE=1 SV=1	40	5	2	6.4	8.95
	Confidence	Sequence	Modifications	# PSMs	Master Protein Accessions	# Missed Cleavages	Theo. MH+ [Da]
	High	FIYGGCGGNANR	1xCarbamidomethyl [C6]	3	P20229	0	1285.57
	High	TIDECNRTCVG	2xCarbamidomethyl [C5; C9]	2	P20229	1	1324.56
P25680	Weak toxin CM-10 OS=Naja nivea OX=8655 PE=1 SV=1	15	3	1	7.5	8.82
	Confidence	Sequence	Modifications	# PSMs	Master Protein Accessions	# Missed Cleavages	Theo. MH+ [Da]
	High	CLNCPEVFCR	3xCarbamidomethyl [C1; C4; C9]	3	P25680	0	1354.57
V8NRX1	IF rod domain-containing protein (Fragment) OS=Ophiophagus hannah OX=8665 GN=L345_09802 PE=3 SV=1	7	8	1	51.8	5.64
	Confidence	Sequence	Modifications	# PSMs	Master Protein Accessions	# Missed Cleavages	Theo. MH+ [Da]
	High	LALDIEIATYR		3	V8NRX1; V8NYV8	0	1277.71
	High	NKYEDEINK		2	V8NRX1; V8NYV8	1	1152.55
	High	NMQDLVEDFK		2	V8NRX1	0	1238.57
	High	NMQDLVEDFK	1xOxidation [M2]	3	V8NRX1	0	1254.57
	High	NKYEDEINKR		3	V8NRX1; V8NYV8	2	1308.65
V8NRA3	Lipase member H-A (Fragment) OS=Ophiophagus hannah OX=8665 GN=liph-a PE=3 SV=1	3	2	1	49.8	6.7
	Confidence	Sequence	Modifications	# PSMs	Master Protein Accessions	# Missed Cleavages	Theo. MH+ [Da]
	High	ITGLDPAGPLFTK		2	V8NRA3	0	1329.74
V8NX10	WD repeat and FYVE domain-containing protein 1 OS=Ophiophagus hannah OX=8665 GN=WDFY1 PE=3 SV=1	4	5	3	92.8	8.62
	Confidence	Sequence	Modifications	# PSMs	Master Protein Accessions	# Missed Cleavages	Theo. MH+ [Da]
	High	IANIVFANSGLK		2	V8NX10	0	1246.72
	High	ASAATTAIVTAR		2	V8NX10	0	1132.63
	High	LVVINAVYFK		1	V8NX10	0	1165.7
A0A0A1WD22	Cathepsin D OS=Echis coloratus OX=64175 PE=2 SV=1	4	2	1	43.7	5.94
	Confidence	Sequence	Modifications	# PSMs	Master Protein Accessions	# Missed Cleavages	Theo. MH+ [Da]
	High	FGGPGAEIPTPEALK		2	A0A0A1WD22	0	1483.78
V8N5J6	Uncharacterized protein (Fragment) OS=Ophiophagus hannah OX=8665 GN=L345_17355 PE=4 SV=1	15	3	2	15.6	7.88
	Confidence	Sequence	Modifications	# PSMs	Master Protein Accessions	# Missed Cleavages	Theo. MH+ [Da]
	High	ITCSAEETFCYK	2xCarbamidomethyl [C3; C10]	2	V8N5J6	0	1508.64
	High	TCTEQNTWR	1xCarbamidomethyl [C2]	1	V8N5J6	0	1195.52
V8P7T9	Sulfhydryl oxidase OS=Ophiophagus hannah OX=8665 GN=QSOX1 PE=3 SV=1	7	7	5	73.9	8.21
	Confidence	Sequence	Modifications	# PSMs	Master Protein Accessions	# Missed Cleavages	Theo. MH+ [Da]
	High	TIVLQSEWEEALK		2	V8P7T9	0	1545.82
	High	VLQSNEELVK		2	V8P7T9	0	1158.64
	High	NFFGCR	1xCarbamidomethyl [C5]	1	V8P7T9	0	800.351
	High	IQWPPK		1	V8P7T9	0	768.44
	High	SIPGLEDWR		1	V8P7T9	0	1072.54
V8NBM9	Keratin, type II cytoskeletal 5 OS=Ophiophagus hannah OX=8665 GN=KRT5 PE=3 SV=1	5	7	1	37.7	5.19
	Confidence	Sequence	Modifications	# PSMs	Master Protein Accessions	# Missed Cleavages	Theo. MH+ [Da]
	High	YEELQVTAGR		4	V8NBM9	0	1165.58
	High	EYQELMNVK		2	V8NYV8; V8NBM9	0	1153.56
	High	EYQELMNVK	1xOxidation [M6]	5	V8NYV8; V8NBM9	0	1169.55
P62394	Cytotoxin 11 OS=Naja haje haje OX=8642 PE=1 SV=1	40	9	3	6.8	9.32
	Confidence	Sequence	Modifications	# PSMs	Master Protein Accessions	# Missed Cleavages	Theo. MH+ [Da]
	High	CHNTQLPFIYK	1xCarbamidomethyl [C1]	6	P62394	0	1420.7
	High	NLCFK	1xCarbamidomethyl [C3]	2	P62394	0	681.339
	High	RGCAATCPK	2xCarbamidomethyl [C3; C7]	1	P62394	1	1020.47
V8NH29	Proactivator polypeptide OS=Ophiophagus hannah OX=8665 GN=PSAP PE=4 SV=1	2	4	1	54	5.25
	Confidence	Sequence	Modifications	# PSMs	Master Protein Accessions	# Missed Cleavages	Theo. MH+ [Da]
	High	GPEVWCQNLR	1xCarbamidomethyl [C6]	4	V8NH29	0	1258.6
V8N7H9	BPTI/Kunitz inhibitor domain-containing protein (Fragment) OS=Ophiophagus hannah OX=8665 GN=L345_16405 PE=4 SV=1	2	3	1	46.5	9.83
	Confidence	Sequence	Modifications	# PSMs	Master Protein Accessions	# Missed Cleavages	Theo. MH+ [Da]
	High	YHTIEECQR	1xCarbamidomethyl [C7]	3	V8N7H9	0	1235.55
P01382	Alpha-elapitoxin-Nno2a OS=Naja oxiana OX=8657 PE=1 SV=1	14	15	1	8	7.47
	Confidence	Sequence	Modifications	# PSMs	Master Protein Accessions	# Missed Cleavages	Theo. MH+ [Da]
	High	TWCDAWCGSR	2xCarbamidomethyl [C3; C7]	15	P01382	0	1298.5
P01473	Cytotoxin homolog 3 OS=Naja melanoleuca OX=8643 PE=1 SV=1	18	6	1	6.8	8.97
	Confidence	Sequence	Modifications	# PSMs	Master Protein Accessions	# Missed Cleavages	Theo. MH+ [Da]
	High	TCPEGNNLCFK	2xCarbamidomethyl [C2; C9]	6	P01473	0	1339.58
V8PE22	Ribonuclease T2 OS=Ophiophagus hannah OX=8665 GN=RNASET2 PE=3 SV=1	8	3	2	24.4	5.95
	Confidence	Sequence	Modifications	# PSMs	Master Protein Accessions	# Missed Cleavages	Theo. MH+ [Da]
	High	PGSTYYQLTAIK		1	V8PE22	0	1341.7
	High	VGIKPGSTYYQLTAIK		2	V8PE22	0	1738.97
P01426	Short neurotoxin 1 OS=Naja pallida OX=8658 PE=1 SV=1	61	3	2	6.8	8.32
	Confidence	Sequence	Modifications	# PSMs	Master Protein Accessions	# Missed Cleavages	Theo. MH+ [Da]
	High	GCGCPTVKPGIK	2xCarbamidomethyl [C2; C4]	1	P01426	0	1273.64
	High	LECHNQQSSQPPTTK	1xCarbamidomethyl [C3]	2	P01426	0	1754.81
	High	TCPGETNCYK	2xCarbamidomethyl [C2; C8]	2	P01422; P01424; P01426	0	1229.49
P59071	Basic phospholipase A2 VRV-PL-VIIIa OS=Daboia russelii OX=8707 PE=1 SV=1	17	4	2	13.6	7.99
	Confidence	Sequence	Modifications	# PSMs	Master Protein Accessions	# Missed Cleavages	Theo. MH+ [Da]
	High	GTSCENRICECDK	3xCarbamidomethyl [C4; C9; C11]	2	P59071	1	1628.65
	High	AAAICFR	1xCarbamidomethyl [C5]	3	P59071	0	808.413
V8PD69	Phosphoprotein associated with glycosphingolipid-enriched microdomains 1 (Fragment) OS=Ophiophagus hannah OX=8665 GN=PAG1 PE=4 SV=1	2	15	1	46.7	4.49
	Confidence	Sequence	Modifications	# PSMs	Master Protein Accessions	# Missed Cleavages	Theo. MH+ [Da]
	High	LSSLIYK		15	V8PD69	0	823.492
P15445	Acidic phospholipase A2 2 OS=Naja naja OX=35670 PE=1 SV=1	42	20	3	13.3	5.17
	Confidence	Sequence	Modifications	# PSMs	Master Protein Accessions	# Missed Cleavages	Theo. MH+ [Da]
	High	ISGCWPYFK	1xCarbamidomethyl [C4]	14	P15445	0	1157.54
	High	GGSGTPVDDLDR		2	Q92085; P15445; Q9I900; P00601	0	1188.55
	High	CCQVHDNCYNEAEK	3xCarbamidomethyl [C1; C2; C8]	4	P15445	0	1826.69
	High	GDNNACAASVCDCDR	3xCarbamidomethyl [C6; C11; C13]	1	P15445	0	1684.61
Q9PS29	Nerve growth factor (Fragment) OS=Bitis arietans OX=8692 PE=1 SV=1	52	7	1	2.5	4.75
	Confidence	Sequence	Modifications	# PSMs	Master Protein Accessions	# Missed Cleavages	Theo. MH+ [Da]
	High	EVRPFMEVYQR		6	Q9PS29	0	1453.73
	High	EVRPFMEVYQR	1xOxidation [M6]	1	Q9PS29	0	1469.72
V8NRR7	39S ribosomal protein L16, mitochondrial (Fragment) OS=Ophiophagus hannah OX=8665 GN=MRPL16 PE=3 SV=1	4	3	3	100.1	8.4
	Confidence	Sequence	Modifications	# PSMs	Master Protein Accessions	# Missed Cleavages	Theo. MH+ [Da]
	High	TYWQFLSGK		1	V8NRR7	0	1129.57
	High	TLNEVLSK		1	V8NRR7	0	903.515
	High	TYLDVR		1	V8NRR7	0	766.409
Q5YF90	Venom nerve growth factor 1 OS=Naja sputatrix OX=33626 PE=1 SV=1	12	4	2	27.5	9.06
	Confidence	Sequence	Modifications	# PSMs	Master Protein Accessions	# Missed Cleavages	Theo. MH+ [Da]
	High	IDTACVCVISR	2xCarbamidomethyl [C5; C7]	2	Q5YF90	0	1293.63
	High	QYFFETK		7	Q5YF90; Q5YF89	0	962.462
	High	CRNPNPVPSGCR	2xCarbamidomethyl [C1; C11]	1	Q5YF90	1	1413.65
P0DQQ1	Long neurotoxin Tx-NM2 OS=Naja melanoleuca OX=8643 PE=1 SV=1	76	15	2	8.1	8
	Confidence	Sequence	Modifications	# PSMs	Master Protein Accessions	# Missed Cleavages	Theo. MH+ [Da]
	High	PYEEITCCSTDNCNPHPK	3xCarbamidomethyl [C7; C8; C13]	6	P0DQQ1	0	2221.89
	High	WCADWCTSR	2xCarbamidomethyl [C2; C6]	10	P0DQQ1; P01383	0	1241.48
	High	SQTCPPGEDLCYTK	2xCarbamidomethyl [C4; C11]	7	P0DQQ1; P01383	0	1655.7
	High	VIELGCVATCPTVK	2xCarbamidomethyl [C6; C10]	1	P0DQQ1	0	1546.8
V8P064	Peroxiredoxin-1 OS=Ophiophagus hannah OX=8665 GN=PRDX1 PE=3 SV=1	9	3	2	22.3	7.75
	Confidence	Sequence	Modifications	# PSMs	Master Protein Accessions	# Missed Cleavages	Theo. MH+ [Da]
	High	LVQAFQFTDK		2	V8P064	0	1196.63
	High	GLFIIDDK		1	V8P064	0	920.509
P61899	Venom nerve growth factor OS=Naja kaouthia OX=8649 PE=1 SV=1	49	13	1	13.1	6.51
	Confidence	Sequence	Modifications	# PSMs	Master Protein Accessions	# Missed Cleavages	Theo. MH+ [Da]
	High	GIDSSHWNSYCTETDTFIK	1xCarbamidomethyl [C11]	15	Q5YF89; P61899	0	2260.98
	High	ALTMEGNQASWR	1xOxidation [M4]	12	Q5YF89; P61899	0	1379.64
	High	GNTVTVMENVNLDNK		6	Q5YF89; P61899	0	1647.8
	High	GNTVTVMENVNLDNK	1xOxidation [M7]	5	Q5YF89; P61899	0	1663.8
	High	IETACVCVITK	2xCarbamidomethyl [C5; C7]	2	P61899	0	1293.65
P82942	Hemorrhagic metalloproteinase-disintegrin-like kaouthiagin OS=Naja kaouthia OX=8649 PE=1 SV=1	11	7	1	44.5	6.99
	Confidence	Sequence	Modifications	# PSMs	Master Protein Accessions	# Missed Cleavages	Theo. MH+ [Da]
	High	TAPAFQFSSCSIR	1xCarbamidomethyl [C10]	10	P82942; D3TTC1	0	1471.7
	High	VYEMINAVNTK	1xOxidation [M4]	2	P82942; D3TTC1	0	1297.65
	High	DYQEYLLR		2	P82942	0	1099.54
	High	FEVKPAASVTLK		3	P82942; D3TTC1	0	1289.75
Ç	Cysteine-rich venom protein (Fragment) OS=Naja naja OX=35670 PE=1 SV=1	64	26	2	3.9	10.95
	Confidence	Sequence	Modifications	# PSMs	Master Protein Accessions	# Missed Cleavages	Theo. MH+ [Da]
	High	EIVDLHNSLR		52	V8N8B4; P86543; Q7T1K6	0	1195.64
	High	NVDFNSESTRR		5	P86543	1	1324.62
	High	NVDFNSESTR		4	P86543	0	1168.52
V8PGR3	Calreticulin OS=Ophiophagus hannah OX=8665 GN=CALR PE=3 SV=1	3	2	1	48.4	4.53
	Confidence	Sequence	Modifications	# PSMs	Master Protein Accessions	# Missed Cleavages	Theo. MH+ [Da]
	High	FYAISASFDSFSNK		2	V8PGR3	0	1583.74
Q9I900	Acidic phospholipase A2 D OS=Naja sputatrix OX=33626 PE=1 SV=1	18	4	1	16.1	5.9
	Confidence	Sequence	Modifications	# PSMs	Master Protein Accessions	# Missed Cleavages	Theo. MH+ [Da]
	High	CCQVHDNCYGEAEK	3xCarbamidomethyl [C1; C2; C8]	14	Q9I900; P00603	0	1769.67
	High	GGSGTPVDDLDR		2	Q92085; P15445; Q9I900; P00601	0	1188.55
	High	GGSGTPVDDLDRCCQVHDNCYGEAEK	3xCarbamidomethyl [C13; C14; C20]	1	Q9I900	1	2939.2
V8NUE5	Long-chain-fatty-acid--CoA ligase ACSBG1 (Fragment) OS=Ophiophagus hannah OX=8665 GN=Acsbg1 PE=4 SV=1	1	4	1	67.6	5.99
	Confidence	Sequence	Modifications	# PSMs	Master Protein Accessions	# Missed Cleavages	Theo. MH+ [Da]
	High	AAKSFLK		4	V8NUE5	1	764.466
V8PD78	Keratin, type II cytoskeletal 80 OS=Ophiophagus hannah OX=8665 GN=KRT80 PE=4 SV=1	1	1	1	82.2	5.21
	Confidence	Sequence	Modifications	# PSMs	Master Protein Accessions	# Missed Cleavages	Theo. MH+ [Da]
	High	EYQELMNTK		1	V8PD78	0	1155.54
P60308	Cytotoxin SP15c OS=Naja atra OX=8656 PE=1 SV=1	15	5	1	6.8	9.14
	Confidence	Sequence	Modifications	# PSMs	Master Protein Accessions	# Missed Cleavages	Theo. MH+ [Da]
	High	RECIDVCPK	2xCarbamidomethyl [C3; C7]	5	P60308	1	1176.55
P07525	Cytotoxin 5 OS=Naja atra OX=8656 PE=1 SV=1	40	70	1	6.8	9.16
	Confidence	Sequence	Modifications	# PSMs	Master Protein Accessions	# Missed Cleavages	Theo. MH+ [Da]
	High	RGCIDVCPK	2xCarbamidomethyl [C3; C7]	255	P01469; P0DSN1; P07525; P01468; P01465; P25517; P01457; A0A0U4N5W4; P60306; P01462; P01467; P01460	1	1104.53
	High	GCIDVCPK	2xCarbamidomethyl [C2; C6]	11	P01469; P0DSN1; P07525; P01468; P01465; P25517; P01457; A0A0U4N5W4; P60306; P01462; P01467; P01460	0	948.428
	High	YVCCNTDRCN	3xCarbamidomethyl [C3; C4; C9]	2	P07525; A0A0U4N5W4; P60306	1	1361.5
	High	MVPVK		5	P07525	0	573.343
	High	MVPVK	1xOxidation [M1]	2	P07525	0	589.338
V8P5R7	Lactadherin OS=Ophiophagus hannah OX=8665 GN=MFGE8 PE=4 SV=1	2	2	1	51.1	7.96
	Confidence	Sequence	Modifications	# PSMs	Master Protein Accessions	# Missed Cleavages	Theo. MH+ [Da]
	High	QITASSMYK		2	V8P5R7	0	1028.51
P84807	Cysteine-rich venom protein 25-A (Fragment) OS=Naja haje haje OX=8642 PE=1 SV=1	34	3	1	3.4	9.42
	Confidence	Sequence	Modifications	# PSMs	Master Protein Accessions	# Missed Cleavages	Theo. MH+ [Da]
	High	DVDFNSESTR		2	P84807	0	1169.51
	High	DVDFNSESTR	1xAcetyl [N-Term]	1	P84807	0	1211.52
Q6T269	Kunitz-type serine protease inhibitor bitisilin-3 (Fragment) OS=Bitis gabonica OX=8694 PE=2 SV=1	12	3	1	17	6.11
	Confidence	Sequence	Modifications	# PSMs	Master Protein Accessions	# Missed Cleavages	Theo. MH+ [Da]
	High	FYYDSASNK		3	Q6T269	0	1094.48
V8ND09	Alpha-fetoprotein (Fragment) OS=Ophiophagus hannah OX=8665 GN=AFP PE=4 SV=1	3	2	1	72.3	5.41
	Confidence	Sequence	Modifications	# PSMs	Master Protein Accessions	# Missed Cleavages	Theo. MH+ [Da]
	High	ADPDRNECVLSHK	1xCarbamidomethyl [C8]	4	Q91134; V8ND09	1	1540.72
	High	LIDLELLHK		1	V8ND09	0	1093.66
P01424	Short neurotoxin 1 OS=Naja melanoleuca OX=8643 PE=1 SV=1	41	3	1	6.8	8.32
	Confidence	Sequence	Modifications	# PSMs	Master Protein Accessions	# Missed Cleavages	Theo. MH+ [Da]
	High	TCPGETNCYK	2xCarbamidomethyl [C2; C8]	2	P01422; P01424; P01426	0	1229.49
	High	MECHNQQSSQPPTTK	1xCarbamidomethyl [C3]	2	P01424	0	1772.77
V8P789	FERM domain-containing protein 4A (Fragment) OS=Ophiophagus hannah OX=8665 GN=Frmd4a PE=4 SV=1	5	4	1	22	8.75
	Confidence	Sequence	Modifications	# PSMs	Master Protein Accessions	# Missed Cleavages	Theo. MH+ [Da]
	High	VGITFGTLK		4	V8P789	0	935.556
I7JA31	C-type lectin like protein 4 OS=Bitis rhinoceros OX=715877 PE=2 SV=1	14	9	3	17.7	7.21
	Confidence	Sequence	Modifications	# PSMs	Master Protein Accessions	# Missed Cleavages	Theo. MH+ [Da]
	High	YVSFVCK	1xCarbamidomethyl [C6]	1	I7JA31	0	902.444
	High	WEWSDNAK		5	I7JA31	0	1035.45
	High	YFWYTR		3	I7JA31	0	935.441
V8NYU4	Keratin, type I cytoskeletal 18 OS=Ophiophagus hannah OX=8665 GN=krt18 PE=4 SV=1	2	2	1	41.5	5.03
	Confidence	Sequence	Modifications	# PSMs	Master Protein Accessions	# Missed Cleavages	Theo. MH+ [Da]
	High	LLLQIDNAR		2	V8NYU4	0	1055.62
V8NUR1	Uncharacterized protein (Fragment) OS=Ophiophagus hannah OX=8665 GN=L345_08406 PE=4 SV=1	3	2	1	25.2	6.27
	Confidence	Sequence	Modifications	# PSMs	Master Protein Accessions	# Missed Cleavages	Theo. MH+ [Da]
	High	YITIYK		2	V8NUR1	0	800.455
P82966	Kunitz-type serine protease inhibitor OS=Ophiophagus hannah OX=8665 PE=1 SV=2	8	1	1	9.1	8.5
	Confidence	Sequence	Modifications	# PSMs	Master Protein Accessions	# Missed Cleavages	Theo. MH+ [Da]
	High	TIDECHR	1xCarbamidomethyl [C5]	1	P82966	0	930.41
V8PGD1	Zinc finger CCCH domain-containing protein 13 (Fragment) OS=Ophiophagus hannah OX=8665 GN=ZC3H13 PE=4 SV=1	0	7	1	123.3	10.04
	Confidence	Sequence	Modifications	# PSMs	Master Protein Accessions	# Missed Cleavages	Theo. MH+ [Da]
	High	LLLK		7	V8PGD1	0	486.365
V8NCE3	Endonuclease domain-containing 1 protein (Fragment) OS=Ophiophagus hannah OX=8665 GN=ENDOD1 PE=4 SV=1	5	4	1	51	9.06
	Confidence	Sequence	Modifications	# PSMs	Master Protein Accessions	# Missed Cleavages	Theo. MH+ [Da]
	High	SSTFTLTNIVPQFIK		3	V8NCE3; V8N4Y2	0	1695.93
	High	FATLYDK		3	V8NCE3	0	857.44
E9JG32	Metalloproteinase OS=Echis carinatus sochureki OX=124223 PE=2 SV=1	2	4	1	46.1	4.79
	Confidence	Sequence	Modifications	# PSMs	Master Protein Accessions	# Missed Cleavages	Theo. MH+ [Da]
	High	LFCEIIK	1xCarbamidomethyl [C3]	4	E9JG32	0	922.507
V8NL73	Extracellular matrix protein 1 (Fragment) OS=Ophiophagus hannah OX=8665 GN=Ecm1 PE=4 SV=1	3	1	1	34.2	7.9
	Confidence	Sequence	Modifications	# PSMs	Master Protein Accessions	# Missed Cleavages	Theo. MH+ [Da]
	High	LPCASNEWEK	1xCarbamidomethyl [C3]	1	V8NL73	0	1233.56
V8NDH0	Eukaryotic translation initiation factor 4 gamma 3 (Fragment) OS=Ophiophagus hannah OX=8665 GN=EIF4G3 PE=4 SV=1	1	1	1	64.9	5.22
	Confidence	Sequence	Modifications	# PSMs	Master Protein Accessions	# Missed Cleavages	Theo. MH+ [Da]
	High	PSATSLNR		1	V8NDH0	0	845.448
P0DSN1	Naniproin OS=Naja nigricollis OX=8654 PE=1 SV=1	58	86	2	6.9	9.17
	Confidence	Sequence	Modifications	# PSMs	Master Protein Accessions	# Missed Cleavages	Theo. MH+ [Da]
	High	RGCIDVCPK	2xCarbamidomethyl [C3; C7]	255	P01469; P0DSN1; P07525; P01468; P01465; P25517; P01457; A0A0U4N5W4; P60306; P01462; P01467; P01460	1	1104.53
	High	TCPEGKNLCYK	2xCarbamidomethyl [C2; C9]	2	P0DSN1; P01465; P25517; P01452; P01457; P01462; P01460	1	1369.62
	High	GCIDVCPK	2xCarbamidomethyl [C2; C6]	11	P01469; P0DSN1; P07525; P01468; P01465; P25517; P01457; A0A0U4N5W4; P60306; P01462; P01467; P01460	0	948.428
	High	LIPPFWK		22	P0DSN1	0	900.534
	High	YMCCTNDK	2xCarbamidomethyl [C3; C4]	1	P0DSN1	0	1091.4
Q92085	Neutral phospholipase A2 B OS=Naja sputatrix OX=33626 PE=2 SV=1	18	4	2	16.2	7.06
	Confidence	Sequence	Modifications	# PSMs	Master Protein Accessions	# Missed Cleavages	Theo. MH+ [Da]
	High	GGSGTPVDDLDR		2	Q92085; P15445; Q9I900; P00601	0	1188.55
	High	GGSGTPVDDLDRCCQIHDNCYNEAEK	3xCarbamidomethyl [C13; C14; C20]	2	Q92085	1	3010.24
	High	CCQIHDNCYNEAEK	3xCarbamidomethyl [C1; C2; C8]	1	Q92085	0	1840.7
Q3BER4	Disintegrin EO5A OS=Echis ocellatus OX=99586 PE=1 SV=1	8	2	1	12.4	6.47
	Confidence	Sequence	Modifications	# PSMs	Master Protein Accessions	# Missed Cleavages	Theo. MH+ [Da]
	High	FLNSGTICK	1xCarbamidomethyl [C8]	2	Q3BER4	0	1039.52
E9JG30	Metalloproteinase OS=Echis carinatus sochureki OX=124223 PE=2 SV=1	1	1	1	68.7	5.68
	Confidence	Sequence	Modifications	# PSMs	Master Protein Accessions	# Missed Cleavages	Theo. MH+ [Da]
	High	IPCAPQDVK	1xCarbamidomethyl [C3]	1	E9JG30	0	1027.52
I7ICN3	Snaclec rhinocetin subunit beta OS=Bitis rhinoceros OX=715877 PE=1 SV=1	5	3	1	17.7	7.87
	Confidence	Sequence	Modifications	# PSMs	Master Protein Accessions	# Missed Cleavages	Theo. MH+ [Da]
	High	QQYFVCK	1xCarbamidomethyl [C6]	3	I7ICN3	0	972.461
V8N4Z1	Cationic trypsin-3 (Fragment) OS=Ophiophagus hannah OX=8665 GN=Try3 PE=3 SV=1	3	3	1	34.1	7.06
	Confidence	Sequence	Modifications	# PSMs	Master Protein Accessions	# Missed Cleavages	Theo. MH+ [Da]
	High	TLDNDIMLIK		2	V8N4Z1	0	1175.63
	High	TLDNDIMLIK	1xOxidation [M7]	1	V8N4Z1	0	1191.63
V8NYA2	Solute carrier family 22 member 15 (Fragment) OS=Ophiophagus hannah OX=8665 GN=SLC22A15 PE=4 SV=1	1	1	1	54.7	6.83
	Confidence	Sequence	Modifications	# PSMs	Master Protein Accessions	# Missed Cleavages	Theo. MH+ [Da]
	High	SLSLLGK		1	V8NYA2	0	717.451
P60306	Cytotoxin SP13b OS=Naja atra OX=8656 PE=1 SV=1	40	77	1	6.8	9.29
	Confidence	Sequence	Modifications	# PSMs	Master Protein Accessions	# Missed Cleavages	Theo. MH+ [Da]
	High	RGCIDVCPK	2xCarbamidomethyl [C3; C7]	255	P01469; P0DSN1; P07525; P01468; P01465; P25517; P01457; A0A0U4N5W4; P60306; P01462; P01467; P01460	1	1104.53
	High	GCIDVCPK	2xCarbamidomethyl [C2; C6]	11	P01469; P0DSN1; P07525; P01468; P01465; P25517; P01457; A0A0U4N5W4; P60306; P01462; P01467; P01460	0	948.428
	High	YVCCNTDRCN	3xCarbamidomethyl [C3; C4; C9]	2	P07525; A0A0U4N5W4; P60306	1	1361.5
	High	PLAYK		14	P60306	0	591.35
V8NWX7	Peptidyl-prolyl cis-trans isomerase OS=Ophiophagus hannah OX=8665 GN=PPIB PE=3 SV=1	4	2	1	24.5	9.69
	Confidence	Sequence	Modifications	# PSMs	Master Protein Accessions	# Missed Cleavages	Theo. MH+ [Da]
	High	VVIGLFAK		2	V8NWX7	0	846.545
V8NFH6	Cytochrome protein (Fragment) OS=Ophiophagus hannah OX=8665 GN=Cyp2c11 PE=3 SV=1	1	2	1	87.2	7.09
	Confidence	Sequence	Modifications	# PSMs	Master Protein Accessions	# Missed Cleavages	Theo. MH+ [Da]
	High	PPVPVLHQVTK		2	V8NFH6	0	1214.73
V8P0E2	Transcription factor E2F8 (Fragment) OS=Ophiophagus hannah OX=8665 GN=E2F8 PE=3 SV=1	1	1	1	80.2	8.6
	Confidence	Sequence	Modifications	# PSMs	Master Protein Accessions	# Missed Cleavages	Theo. MH+ [Da]
	High	ECCSK	2xCarbamidomethyl [C2; C3]	1	V8P0E2	0	683.249
V8NKQ7	Zinc finger protein SNAI2 (Fragment) OS=Ophiophagus hannah OX=8665 GN=SNAI2 PE=4 SV=1	2	4	1	33.9	8.82
	Confidence	Sequence	Modifications	# PSMs	Master Protein Accessions	# Missed Cleavages	Theo. MH+ [Da]
	High	SFLVK		4	V8NKQ7	0	593.366
Q9W717	Neurotoxin-like protein NTL2 OS=Naja atra OX=8656 PE=3 SV=1	7	1	1	9.7	8.25
	Confidence	Sequence	Modifications	# PSMs	Master Protein Accessions	# Missed Cleavages	Theo. MH+ [Da]
	High	LPWVIR		1	Q9W717	0	783.488
V8N8G0	Alkaline phosphatase (Fragment) OS=Ophiophagus hannah OX=8665 GN=ALPI PE=3 SV=1	3	1	1	28.4	7.75
	Confidence	Sequence	Modifications	# PSMs	Master Protein Accessions	# Missed Cleavages	Theo. MH+ [Da]
	High	SVGIVTTTR		1	V8N8G0	0	933.536
V8NU54	Helicase SRCAP (Fragment) OS=Ophiophagus hannah OX=8665 GN=SRCAP PE=4 SV=1	2	1	1	65.3	8.47
	Confidence	Sequence	Modifications	# PSMs	Master Protein Accessions	# Missed Cleavages	Theo. MH+ [Da]
	High	QAYNDVVER		1	V8NU54	0	1093.53
V8P9K5	Counting factor associated protein D (Fragment) OS=Ophiophagus hannah OX=8665 GN=cfaD PE=3 SV=1	2	2	1	44	6.83
	Confidence	Sequence	Modifications	# PSMs	Master Protein Accessions	# Missed Cleavages	Theo. MH+ [Da]
	High	LYGAVTPVK		2	V8P9K5	0	947.556
V8P6D5	PWWP domain-containing protein 2B (Fragment) OS=Ophiophagus hannah OX=8665 GN=PWWP2B PE=4 SV=1	1	1	1	67.3	8.13
	Confidence	Sequence	Modifications	# PSMs	Master Protein Accessions	# Missed Cleavages	Theo. MH+ [Da]
	High	VLDINLSQK		1	V8P6D5	0	1029.59
V8NCX1	AP-4 complex subunit mu-1 (Fragment) OS=Ophiophagus hannah OX=8665 GN=AP4M1 PE=4 SV=1	3	1	1	32.2	7.47
	Confidence	Sequence	Modifications	# PSMs	Master Protein Accessions	# Missed Cleavages	Theo. MH+ [Da]
	High	TDIQGEIR		1	V8NCX1	0	931.484
V8P2R1	Lymphocyte antigen 86 (Fragment) OS=Ophiophagus hannah OX=8665 GN=LY86 PE=4 SV=1	5	2	1	20.4	6.65
	Confidence	Sequence	Modifications	# PSMs	Master Protein Accessions	# Missed Cleavages	Theo. MH+ [Da]
	High	NNNLEVNYR		2	V8P2R1	0	1135.55
V8P9S5	N-acyl-L-amino-acid amidohydrolase OS=Ophiophagus hannah OX=8665 GN=ACY1 PE=3 SV=1	2	1	1	43	5.78
	Confidence	Sequence	Modifications	# PSMs	Master Protein Accessions	# Missed Cleavages	Theo. MH+ [Da]
	High	EYLRIK		1	V8P9S5	1	821.488
A8N286	Haditoxin OS=Ophiophagus hannah OX=8665 PE=1 SV=1	7	1	1	9.9	7.55
	Confidence	Sequence	Modifications	# PSMs	Master Protein Accessions	# Missed Cleavages	Theo. MH+ [Da]
	High	YVYCCR	2xCarbamidomethyl [C4; C5]	1	A8N286	0	920.375
V8NQT4	Keratin, type II cytoskeletal 80 (Fragment) OS=Ophiophagus hannah OX=8665 GN=KRT80 PE=4 SV=1	4	1	1	26.8	6.38
	Confidence	Sequence	Modifications	# PSMs	Master Protein Accessions	# Missed Cleavages	Theo. MH+ [Da]
	High	TKYEEEINKR		1	V8NQT4	2	1309.67
V8NTJ4	Putative ATP-dependent RNA helicase DHX30 (Fragment) OS=Ophiophagus hannah OX=8665 GN=DHX30 PE=4 SV=1	1	1	1	156.3	9.91
	Confidence	Sequence	Modifications	# PSMs	Master Protein Accessions	# Missed Cleavages	Theo. MH+ [Da]
	High	AIVLASIYR		1	V8NTJ4	0	1005.61
V8NC87	Calcineurin-binding protein cabin-1 (Fragment) OS=Ophiophagus hannah OX=8665 GN=CABIN1 PE=4 SV=1	2	1	1	76.9	5.1
	Confidence	Sequence	Modifications	# PSMs	Master Protein Accessions	# Missed Cleavages	Theo. MH+ [Da]
	High	QVDEAAALEQAVK		1	V8NC87	0	1371.71
A3QVP0	Hyaluronidase-2 OS=Bitis arietans OX=8692 PE=2 SV=1	3	1	1	52.2	9.13
	Confidence	Sequence	Modifications	# PSMs	Master Protein Accessions	# Missed Cleavages	Theo. MH+ [Da]
	High	EDYALPVFVYAR		1	A3QVP0	0	1442.73
V8NZZ1	N(4)-(Beta-N-acetylglucosaminyl)-L-asparaginase (Fragment) OS=Ophiophagus hannah OX=8665 GN=Aga PE=3 SV=1	2	2	1	46.8	6.44
	Confidence	Sequence	Modifications	# PSMs	Master Protein Accessions	# Missed Cleavages	Theo. MH+ [Da]
	High	LGLDPTMACQK	1xCarbamidomethyl [C9]	2	V8NZZ1	0	1233.6
V8P5U2	Protein Shroom2 (Fragment) OS=Ophiophagus hannah OX=8665 GN=SHROOM2 PE=3 SV=1	0	1	1	172.6	7.06
	Confidence	Sequence	Modifications	# PSMs	Master Protein Accessions	# Missed Cleavages	Theo. MH+ [Da]
	High	AELLIK		1	V8P5U2	0	686.445
V8NZV2	Janus kinase and microtubule-interacting protein 2 (Fragment) OS=Ophiophagus hannah OX=8665 GN=JAKMIP2 PE=3 SV=1	1	1	1	89.7	5.86
	Confidence	Sequence	Modifications	# PSMs	Master Protein Accessions	# Missed Cleavages	Theo. MH+ [Da]
	High	LQQELQDAR		1	V8NZV2	0	1100.57
V8N718	C-type lectin domain-containing protein (Fragment) OS=Ophiophagus hannah OX=8665 GN=L345_16376 PE=3 SV=1	4	1	1	17.5	9.82
	Confidence	Sequence	Modifications	# PSMs	Master Protein Accessions	# Missed Cleavages	Theo. MH+ [Da]
	High	LPAYIK		1	V8N718	0	704.434
V8N5U9	Octapeptide-repeat protein T2 (Fragment) OS=Ophiophagus hannah OX=8665 GN=Srst PE=4 SV=1	3	1	1	14.3	10.83
	Confidence	Sequence	Modifications	# PSMs	Master Protein Accessions	# Missed Cleavages	Theo. MH+ [Da]
	High	CCSK	2xCarbamidomethyl [C1; C2]	1	V8N5U9	0	554.206
V8NTV1	Docking protein 6 (Fragment) OS=Ophiophagus hannah OX=8665 GN=DOK6 PE=4 SV=1	3	1	1	24.1	6.14
	Confidence	Sequence	Modifications	# PSMs	Master Protein Accessions	# Missed Cleavages	Theo. MH+ [Da]
	High	SISLPR		1	V8NTV1	0	672.404
V8P0N6	Leukocyte elastase inhibitor (Fragment) OS=Ophiophagus hannah OX=8665 GN=SERPINB1 PE=3 SV=1	1	2	1	116	5.86
	Confidence	Sequence	Modifications	# PSMs	Master Protein Accessions	# Missed Cleavages	Theo. MH+ [Da]
	High	VLELPYK		2	V8P0N6	0	861.508
P01460	Cytotoxin 8 OS=Naja annulifera OX=96794 PE=1 SV=1	45	65	1	6.8	8.98
	Confidence	Sequence	Modifications	# PSMs	Master Protein Accessions	# Missed Cleavages	Theo. MH+ [Da]
	High	RGCIDVCPK	2xCarbamidomethyl [C3; C7]	255	P01469; P0DSN1; P07525; P01468; P01465; P25517; P01457; A0A0U4N5W4; P60306; P01462; P01467; P01460	1	1104.53
	High	TCPEGKNLCYK	2xCarbamidomethyl [C2; C9]	2	P0DSN1; P01465; P25517; P01452; P01457; P01462; P01460	1	1369.62
	High	GCIDVCPK	2xCarbamidomethyl [C2; C6]	11	P01469; P0DSN1; P07525; P01468; P01465; P25517; P01457; A0A0U4N5W4; P60306; P01462; P01467; P01460	0	948.428
	High	LVPPFWK		2	P01460	0	886.519
P01468	Cytotoxin 1 OS=Naja pallida OX=8658 PE=1 SV=1	68	86	0	6.8	9.17
	Confidence	Sequence	Modifications	# PSMs	Master Protein Accessions	# Missed Cleavages	Theo. MH+ [Da]
	High	CNQLIPPFWK	1xCarbamidomethyl [C1]	59	P01469; P01468; P01467	0	1302.67
	High	RGCIDVCPK	2xCarbamidomethyl [C3; C7]	255	P01469; P0DSN1; P07525; P01468; P01465; P25517; P01457; A0A0U4N5W4; P60306; P01462; P01467; P01460	1	1104.53
	High	CNQLIPPFWKTCPK	2xCarbamidomethyl [C1; C12]	2	P01469; P01468; P01467	1	1788.89
	High	AAPMVPVK		111	P01468; P01467	0	812.47
	High	GCIDVCPK	2xCarbamidomethyl [C2; C6]	11	P01469; P0DSN1; P07525; P01468; P01465; P25517; P01457; A0A0U4N5W4; P60306; P01462; P01467; P01460	0	948.428
	High	YMCCNTDKCN	3xCarbamidomethyl [C3; C4; C9]	2	P01469; P01468; P01462	1	1365.47
	High	YMCCNTDK	2xCarbamidomethyl [C3; C4]	5	P01469; P01468; P01462	0	1091.4
	High	YMCCNTDK	2xCarbamidomethyl [C3; C4]; 1xOxidation [M2]	2	P01469; P01468; P01462	0	1107.39
P01465	Cytotoxin 6 OS=Naja annulifera OX=96794 PE=1 SV=1	67	67	0	6.9	8.82
	Confidence	Sequence	Modifications	# PSMs	Master Protein Accessions	# Missed Cleavages	Theo. MH+ [Da]
	High	RGCIDVCPK	2xCarbamidomethyl [C3; C7]	255	P01469; P0DSN1; P07525; P01468; P01465; P25517; P01457; A0A0U4N5W4; P60306; P01462; P01467; P01460	1	1104.53
	High	MYMVATPMLPVK	1xOxidation [M]	12	P01465; P01462	0	1396.7
	High	TCPEGKNLCYK	2xCarbamidomethyl [C2; C9]	2	P0DSN1; P01465; P25517; P01452; P01457; P01462; P01460	1	1369.62
	High	GCIDVCPK	2xCarbamidomethyl [C2; C6]	11	P01469; P0DSN1; P07525; P01468; P01465; P25517; P01457; A0A0U4N5W4; P60306; P01462; P01467; P01460	0	948.428
	High	YMCCNTNK	2xCarbamidomethyl [C3; C4]	2	P01465; P01467	0	1090.41
	High	MYMVATPMLPVK	2xOxidation [M3; M]	2	P01465; P01462	0	1412.7
A0A0A1WDN5	L-amino-acid oxidase OS=Echis coloratus OX=64175 PE=2 SV=1	15	4	1	35	8.76
	Confidence	Sequence	Modifications	# PSMs	Master Protein Accessions	# Missed Cleavages	Theo. MH+ [Da]
	High	EADYEEFLEIAR		2	A0A0A1WDN5; A0A0A1WCY6	0	1484.69
	High	EGWYANLGPMRIPEK	1xOxidation [M10]	2	A0A0A1WDN5; A0A0A1WCY6	1	1776.87
	High	EGWYANLGPMR	1xOxidation [M10]	2	A0A0A1WDN5; A0A0A1WCY6	0	1309.6
	High	RFDEIVGGMDQLPTSMYR	2xOxidation [M9; M16]	1	A0A0A1WDN5	1	2146.99
V8NBB5	Trichohyalin (Fragment) OS=Ophiophagus hannah OX=8665 GN=TCHH PE=4 SV=1	0	1	1	424.6	5.58
	Confidence	Sequence	Modifications	# PSMs	Master Protein Accessions	# Missed Cleavages	Theo. MH+ [Da]
	High	ALEELEIAQK		1	V8NBB5	0	1143.63
E9JG78	Metalloproteinase OS=Echis coloratus OX=64175 PE=2 SV=1	3	1	1	68.7	5.95
	Confidence	Sequence	Modifications	# PSMs	Master Protein Accessions	# Missed Cleavages	Theo. MH+ [Da]
	High	LKPGAECGDGMCCDQCR	4xCarbamidomethyl [C7; C12; C13; C16]	1	E9JG78	0	2013.77
B6S2X2	Cathelicidin-related peptide Oh-Cath OS=Ophiophagus hannah OX=8665 PE=2 SV=1	5	1	1	21.9	4.97
	Confidence	Sequence	Modifications	# PSMs	Master Protein Accessions	# Missed Cleavages	Theo. MH+ [Da]
	High	ETVCLVAEER	1xCarbamidomethyl [C4]	1	B6S2X2	0	1205.58
V8NAN6	Keratin, type I cytoskeletal 42 (Fragment) OS=Ophiophagus hannah OX=8665 GN=Krt42 PE=3 SV=1	1	1	1	52.1	5.02
	Confidence	Sequence	Modifications	# PSMs	Master Protein Accessions	# Missed Cleavages	Theo. MH+ [Da]
	High	LASYLDK		1	V8NAN6	0	809.44
V8NVA8	N-acetylglucosamine-6-sulfatase (Fragment) OS=Ophiophagus hannah OX=8665 GN=GNS PE=3 SV=1	2	1	1	55.1	8.06
	Confidence	Sequence	Modifications	# PSMs	Master Protein Accessions	# Missed Cleavages	Theo. MH+ [Da]
	High	TIDQEILEK		1	V8NVA8	0	1088.58
V8NYT7	Uncharacterized protein OS=Ophiophagus hannah OX=8665 GN=L345_07005 PE=3 SV=1	3	1	1	38.7	5.57
	Confidence	Sequence	Modifications	# PSMs	Master Protein Accessions	# Missed Cleavages	Theo. MH+ [Da]
	High	EITALAPSTMK		1	V8NYT7	0	1161.62
Q6T6S5	Kunitz-type serine protease inhibitor bitisilin-2 OS=Bitis gabonica OX=8694 PE=1 SV=1	9	1	1	10	9.09
	Confidence	Sequence	Modifications	# PSMs	Master Protein Accessions	# Missed Cleavages	Theo. MH+ [Da]
	High	FYYDSASK		1	Q6T6S5	0	980.436
A8N285	Long neurotoxin LNTX-2 homolog OS=Ophiophagus hannah OX=8665 PE=3 SV=1	24	1	1	10.2	7.96
	Confidence	Sequence	Modifications	# PSMs	Master Protein Accessions	# Missed Cleavages	Theo. MH+ [Da]
	High	CYVTPDATSQTCPDGENICYTK	3xCarbamidomethyl [C1; C12; C19]	1	A8N285	0	2580.07
P80966	Acidic phospholipase A2 1 OS=Ophiophagus hannah OX=8665 PE=1 SV=2	9	1	1	16.4	6.11
	Confidence	Sequence	Modifications	# PSMs	Master Protein Accessions	# Missed Cleavages	Theo. MH+ [Da]
	High	CCQVHDNCYTQAQK	3xCarbamidomethyl [C1; C2; C8]	1	P80966	0	1811.73
V8N5P9	Neuralized-like protein 4 (Fragment) OS=Ophiophagus hannah OX=8665 GN=NEURL4 PE=4 SV=1	6	1	1	50	6.87
	Confidence	Sequence	Modifications	# PSMs	Master Protein Accessions	# Missed Cleavages	Theo. MH+ [Da]
	High	ADPQGGGPGSGPNGVYLEAEENSVQGR		1	V8N5P9	0	2642.21
V8PAS7	Solute carrier family 35 member F2 (Fragment) OS=Ophiophagus hannah OX=8665 GN=Slc35f2 PE=3 SV=1	3	1	1	42.4	6.35
	Confidence	Sequence	Modifications	# PSMs	Master Protein Accessions	# Missed Cleavages	Theo. MH+ [Da]
	High	DDSQAEDTPTK		1	V8PAS7	0	1206.51
V8NLM3	Voltage-dependent L-type calcium channel subunit alpha (Fragment) OS=Ophiophagus hannah OX=8665 GN=Cacna1s PE=3 SV=1	7	1	1	87.1	6.64
	Confidence	Sequence	Modifications	# PSMs	Master Protein Accessions	# Missed Cleavages	Theo. MH+ [Da]
	High	VLRPLRLVSGIPSLQVVLNSIIKAMLPLFHIAVLVVFMLIIYAIVGQELFK	1xOxidation [M25]	1	V8NLM3	2	5700.4
V8NIN6	Zinc finger protein (Fragment) OS=Ophiophagus hannah OX=8665 GN=ZNF804B PE=4 SV=1	3	1	1	142.9	7.88
	Confidence	Sequence	Modifications	# PSMs	Master Protein Accessions	# Missed Cleavages	Theo. MH+ [Da]
	High	INCSAPKYISDDLNENMPNVPAHLDCSQSHCTVATSHHTEMCMR	4xCarbamidomethyl [C3; C26; C31; C42]; 3xOxidation [M17; M41; M43]	1	V8NIN6	1	5176.18
V8PF93	Uncharacterized protein (Fragment) OS=Ophiophagus hannah OX=8665 GN=L345_01164 PE=4 SV=1	1	1	1	202	6.33
	Confidence	Sequence	Modifications	# PSMs	Master Protein Accessions	# Missed Cleavages	Theo. MH+ [Da]
	High	GRVSPSDADSTVSEHSSGR		1	V8PF93	1	1930.88
V8NXM4	Uncharacterized protein (Fragment) OS=Ophiophagus hannah OX=8665 GN=L345_07510 PE=4 SV=1	6	1	1	18.3	8.43
	Confidence	Sequence	Modifications	# PSMs	Master Protein Accessions	# Missed Cleavages	Theo. MH+ [Da]
	High	HILFSWVVR		1	V8NXM4	0	1156.66
O42257	Long neurotoxin 7 OS=Naja sputatrix OX=33626 PE=1 SV=1	23	1	1	9.8	7.44
	Confidence	Sequence	Modifications	# PSMs	Master Protein Accessions	# Missed Cleavages	Theo. MH+ [Da]
	High	CFITPDVTSTDCPNGHVCYTK	3xCarbamidomethyl [C1; C12; C18]	1	O42257	0	2472.06
V8NLC5	Methionine aminopeptidase 2 OS=Ophiophagus hannah OX=8665 GN=METAP2 PE=3 SV=1	3	1	1	54.7	5.94
	Confidence	Sequence	Modifications	# PSMs	Master Protein Accessions	# Missed Cleavages	Theo. MH+ [Da]
	High	DDDDEDGEGDGDSAAGK		1	V8NLC5	0	1667.58
V8N1B1	Octapeptide-repeat protein T2 (Fragment) OS=Ophiophagus hannah OX=8665 GN=Srst PE=4 SV=1	6	1	1	17.8	10.86
	Confidence	Sequence	Modifications	# PSMs	Master Protein Accessions	# Missed Cleavages	Theo. MH+ [Da]
	High	EGVGRWEEGR		1	V8N1B1	1	1174.56
V8P2T0	Fatty acid desaturase 1 OS=Ophiophagus hannah OX=8665 GN=FADS1 PE=4 SV=1	2	1	1	90	9.22
	Confidence	Sequence	Modifications	# PSMs	Master Protein Accessions	# Missed Cleavages	Theo. MH+ [Da]
	High	MDPSPRFFSWDEIKSYSSR	1xOxidation [M1]	1	V8P2T0	2	2351.08
V8NJD2	RNA-binding motif protein, X-linked 2 OS=Ophiophagus hannah OX=8665 GN=RBMX2 PE=4 SV=1	8	1	1	32.4	9.2
	Confidence	Sequence	Modifications	# PSMs	Master Protein Accessions	# Missed Cleavages	Theo. MH+ [Da]
	High	EDPDYERYAGTNQETWGSTSGHR		1	V8NJD2	1	2656.13
V8N4M5	Peptidase M12B domain-containing protein (Fragment) OS=Ophiophagus hannah OX=8665 GN=L345_17676 PE=4 SV=1	10	1	1	10.1	8.91
	Confidence	Sequence	Modifications	# PSMs	Master Protein Accessions	# Missed Cleavages	Theo. MH+ [Da]
	High	NDNAQLLTR		1	V8N4M5	0	1044.54
V8P8T4	Nesprin-1 (Fragment) OS=Ophiophagus hannah OX=8665 GN=SYNE1 PE=4 SV=1	2	1	1	115.9	5.67
	Confidence	Sequence	Modifications	# PSMs	Master Protein Accessions	# Missed Cleavages	Theo. MH+ [Da]
	High	EKANQDIVMLQQKHENIMK	2xOxidation [M9; M18]	1	V8P8T4	2	2329.16
V8NGE7	Fibrillin-2 (Fragment) OS=Ophiophagus hannah OX=8665 GN=FBN2 PE=3 SV=1	1	1	1	275.6	4.77
	Confidence	Sequence	Modifications	# PSMs	Master Protein Accessions	# Missed Cleavages	Theo. MH+ [Da]
	High	ICIDVNECDLNSNICMFGECENTK	4xCarbamidomethyl [C2; C8; C15; C20]	1	V8NGE7	0	2935.2

## Sheet: VENOM PROTEIN FAMILY
PROTEIN FAMILY	Accession	Description	Coverage [%]	# PSMs	# Unique Peptides	MW [kDa]	calc. pI
THREE FINGER TOXINS
	P01415	Weak toxin CM-2 OS=Naja haje haje OX=8642 PE=1 SV=1	69	10	3	7	5.92
	P01399	Weak toxin CM-13b OS=Naja annulifera OX=96794 PE=1 SV=1	38	10	3	7.6	8.66
	P29181	Weak neurotoxin 7 OS=Naja naja OX=35670 PE=1 SV=1	35	6	2	7.6	8.79
	P01389	Long neurotoxin 1 OS=Naja anchietae OX=263737 PE=1 SV=1	93	220	6	7.9	7.78
	P01469	Cytotoxin 2 OS=Naja mossambica OX=8644 PE=1 SV=1	82	334	4	6.8	9.32
	P82463	Muscarinic toxin-like protein 2 OS=Naja kaouthia OX=8649 PE=1 SV=1	37	11	3	7.3	7.88
	P01400	Weak toxin S4C11 OS=Naja melanoleuca OX=8643 PE=1 SV=1	58	28	6	7.4	8.19
	P01388	Long neurotoxin 2 OS=Naja melanoleuca OX=8643 PE=1 SV=1	90	41	3	7.8	8.19
	P01431	Short neurotoxin 1 OS=Naja mossambica OX=8644 PE=1 SV=1	58	24	4	7.1	8.32
	P01420	Short neurotoxin 3 OS=Naja annulifera OX=96794 PE=1 SV=1	23	13	2	6.9	8.68
	P25678	Weak toxin CM-2a OS=Naja annulifera OX=96794 PE=1 SV=1	46	23	3	6.8	6.93
	P01383	Long neurotoxin 1 OS=Naja melanoleuca OX=8643 PE=1 SV=1	77	29	2	8.1	8.34
	P01422	Short neurotoxin 2 OS=Naja annulifera OX=96794 PE=1 SV=1	69	77	5	6.9	9.23
	P01467	Cytotoxin 1 OS=Naja mossambica OX=8644 PE=1 SV=1	65	237	2	6.8	9.35
	A0A0U4N5W4	Cytotoxin 13 (Fragment) OS=Naja naja OX=35670 GN=CTX13 PE=2 SV=1	36	205	2	7.9	8.87
	P25517	Cytotoxin 5 OS=Naja mossambica OX=8644 PE=1 SV=3	72	100	4	6.8	8.98
	P01457	Cytotoxin 5 OS=Naja haje haje OX=8642 PE=1 SV=1	53	69	1	6.8	8.66
	P01462	Cytotoxin 2 OS=Naja annulifera OX=96794 PE=1 SV=1	70	81	1	6.9	8.65
	P01452	Cytotoxin 4 OS=Naja mossambica OX=8644 PE=1 SV=1	73	23	7	6.7	9.29
	P25680	Weak toxin CM-10 OS=Naja nivea OX=8655 PE=1 SV=1	15	3	1	7.5	8.82
	P62394	Cytotoxin 11 OS=Naja haje haje OX=8642 PE=1 SV=1	40	9	3	6.8	9.32
	P01382	Alpha-elapitoxin-Nno2a OS=Naja oxiana OX=8657 PE=1 SV=1	14	15	1	8	7.47
	P01473	Cytotoxin homolog 3 OS=Naja melanoleuca OX=8643 PE=1 SV=1	18	6	1	6.8	8.97
	P01426	Short neurotoxin 1 OS=Naja pallida OX=8658 PE=1 SV=1	61	3	2	6.8	8.32
	P0DQQ1	Long neurotoxin Tx-NM2 OS=Naja melanoleuca OX=8643 PE=1 SV=1	76	15	2	8.1	8
	P60308	Cytotoxin SP15c OS=Naja atra OX=8656 PE=1 SV=1	15	5	1	6.8	9.14
	P07525	Cytotoxin 5 OS=Naja atra OX=8656 PE=1 SV=1	40	70	1	6.8	9.16
	P01424	Short neurotoxin 1 OS=Naja melanoleuca OX=8643 PE=1 SV=1	41	3	1	6.8	8.32
	P0DSN1	Naniproin OS=Naja nigricollis OX=8654 PE=1 SV=1	58	86	2	6.9	9.17
	P60306	Cytotoxin SP13b OS=Naja atra OX=8656 PE=1 SV=1	40	77	1	6.8	9.29
	Q9W717	Neurotoxin-like protein NTL2 OS=Naja atra OX=8656 PE=3 SV=1	7	1	1	9.7	8.25
	A8N286	Haditoxin OS=Ophiophagus hannah OX=8665 PE=1 SV=1	7	1	1	9.9	7.55
	P01460	Cytotoxin 8 OS=Naja annulifera OX=96794 PE=1 SV=1	45	65	1	6.8	8.98
	A8N285	Long neurotoxin LNTX-2 homolog OS=Ophiophagus hannah OX=8665 PE=3 SV=1	24	1	1	10.2	7.96
	O42257	Long neurotoxin 7 OS=Naja sputatrix OX=33626 PE=1 SV=1	23	1	1	9.8	7.44
	TOTAL	35 PROTEINS
PLA2
	V8ND68	Phospholipase B-like (Fragment) OS=Ophiophagus hannah OX=8665 GN=PLBD1 PE=3 SV=1	13	24	4	58.2	8.05
	P00601	Acidic phospholipase A2 DE-III OS=Naja melanoleuca OX=8643 PE=1 SV=1	52	260	6	13.4	6.68
	P00603	Basic phospholipase A2 CM-II OS=Naja mossambica OX=8644 PE=1 SV=1	48	42	3	13.2	7.42
	P00605	Phospholipase A2 'basic' OS=Naja nigricollis OX=8654 PE=1 SV=1	69	524	10	13.3	8.37
	Q9I900	Acidic phospholipase A2 D OS=Naja sputatrix OX=33626 PE=1 SV=1	18	4	1	16.1	5.9
	P15445	Acidic phospholipase A2 2 OS=Naja naja OX=35670 PE=1 SV=1	42	20	3	13.3	5.17
	P80966	Acidic phospholipase A2 1 OS=Ophiophagus hannah OX=8665 PE=1 SV=2	9	1	1	16.4	6.11
	Q92085	Neutral phospholipase A2 B OS=Naja sputatrix OX=33626 PE=2 SV=1	18	4	2	16.2	7.06
	TOTAL	8 PROTEINS
SVMP
	D5LMJ3	Zinc metalloproteinase-disintegrin-like atrase-A OS=Naja atra OX=8656 PE=2 SV=1	11	99	6	68.2	5.94
	D3TTC1	Zinc metalloproteinase-disintegrin-like kaouthiagin-like OS=Naja atra OX=8656 PE=1 SV=1	18	141	8	66.2	5.35
	A8QL59	Zinc metalloproteinase-disintegrin-like NaMP OS=Naja atra OX=8656 PE=2 SV=1	3	7	2	69.4	5.41
	Q10749	Snake venom metalloproteinase-disintegrin-like mocarhagin OS=Naja mossambica OX=8644 PE=1 SV=3	23	125	17	68.1	6.73
	Q9PVK7	Zinc metalloproteinase-disintegrin-like cobrin OS=Naja kaouthia OX=8649 PE=2 SV=1	14	67	9	67.6	6.37
	P82942	Hemorrhagic metalloproteinase-disintegrin-like kaouthiagin OS=Naja kaouthia OX=8649 PE=1 SV=1	11	7	1	44.5	6.99
	TOTAL	6 PROTEINS
COBRA VENOM FACTOR
	Q5YF89	Venom nerve growth factor 2 OS=Naja sputatrix OX=33626 PE=2 SV=1	28	56	3	27	6.52
	V8NCP7	Vascular endothelial growth factor C OS=Ophiophagus hannah OX=8665 GN=VEGFC PE=3 SV=1	12	9	5	47.5	7.72
	Q91132	Cobra venom factor OS=Naja kaouthia OX=8649 PE=1 SV=1	16	57	16	184.4	6.4
	I2C090	Ophiophagus venom factor OS=Ophiophagus hannah OX=8665 PE=1 SV=1	12	70	15	183.8	6.51
	Q5YF90	Venom nerve growth factor 1 OS=Naja sputatrix OX=33626 PE=1 SV=1	12	4	2	27.5	9.06
	P61899	Venom nerve growth factor OS=Naja kaouthia OX=8649 PE=1 SV=1	49	13	1	13.1	6.51
	TOTAL	6 PROTEINS
CRiSP
	Q7T1K6	Cysteine-rich venom protein natrin-1 OS=Naja atra OX=8656 PE=1 SV=1	36	126	5	26.9	7.91
	Q7ZZN8	Cysteine-rich venom protein natrin-2 OS=Naja atra OX=8656 PE=1 SV=1	10	27	2	26.2	8.72
	V8N8B4	ShKT domain-containing protein OS=Ophiophagus hannah OX=8665 GN=L345_16118 PE=3 SV=1	16	24	3	24.8	7.81
	P86543	Cysteine-rich venom protein (Fragment) OS=Naja naja OX=35670 PE=1 SV=1	64	26	2	3.9	10.95
	P84807	Cysteine-rich venom protein 25-A (Fragment) OS=Naja haje haje OX=8642 PE=1 SV=1	34	3	1	3.4	9.42
	TOTAL	5 PROTEINS
KUNITZ-TYPE SERINE PROTEISE INHIBITOR	P20229	Kunitz-type serine protease inhibitor OS=Naja naja OX=35670 PE=1 SV=1	40	5	2	6.4	8.95
	V8N7H9	BPTI/Kunitz inhibitor domain-containing protein (Fragment) OS=Ophiophagus hannah OX=8665 GN=L345_16405 PE=4 SV=1	2	3	1	46.5	9.83
	P82966	Kunitz-type serine protease inhibitor OS=Ophiophagus hannah OX=8665 PE=1 SV=2	8	1	1	9.1	8.5
	TOTAL	3 PROTEINS
HYDROLASE FAMILY
	V8NZZ1	N(4)-(Beta-N-acetylglucosaminyl)-L-asparaginase (Fragment) OS=Ophiophagus hannah OX=8665 GN=Aga PE=3 SV=1	2	2	1	46.8	6.44
	A0A0A1WDT1	Carboxylic ester hydrolase OS=Echis coloratus OX=64175 PE=2 SV=1	6	10	3	69	6.06
	V8N4M5	Peptidase M12B domain-containing protein (Fragment) OS=Ophiophagus hannah OX=8665 GN=L345_17676 PE=4 SV=1	10	1	1	10.1	8.91
	V8P2K1	Aminopeptidase (Fragment) OS=Ophiophagus hannah OX=8665 GN=ERAP1 PE=3 SV=1	11	15	9	91.9	6.86
	TOTAL	3 PROTEINS
SNAKE WAPRIN FAMY
	P60589	Nawaprin OS=Naja nigricollis OX=8654 PE=1 SV=1	88	53	3	5.3	7.52
	V8N3Q3	WAP domain-containing protein (Fragment) OS=Ophiophagus hannah OX=8665 GN=L345_17996 PE=3 SV=1	19	2	2	12.1	7.23
	TOTAL	2 PROTEIN
SERINE FAMILY
	V8N4Z1	Cationic trypsin-3 (Fragment) OS=Ophiophagus hannah OX=8665 GN=Try3 PE=3 SV=1	3	3	1	34.1	7.06
	V8P0N6	Leukocyte elastase inhibitor (Fragment) OS=Ophiophagus hannah OX=8665 GN=SERPINB1 PE=3 SV=1	1	2	1	116	5.86
	TOTAL	2 PROTEIN
C-TYPE LECTIN LIKE FAMILY
	V8N718	C-type lectin domain-containing protein (Fragment) OS=Ophiophagus hannah OX=8665 GN=L345_16376 PE=3 SV=1	4	1	1	17.5	9.82
	TOTAL	1 PROTEINS
L-AAO
	A8QL58	L-amino-acid oxidase (Fragment) OS=Naja atra OX=8656 PE=1 SV=2	26	140	14	57.9	8.5
	TOTAL	1 PROTEINS
VENOM CYSTATIN
	E3P6P4	Cystatin OS=Naja kaouthia OX=8649 PE=2 SV=1	18	5	2	15.8	8.63
	TOTAL	1 PROTEINS
ECTO-5'-NUCLEOTIDASE
	A0A2I4HXH5	Snake venom 5'-nucleotidase (Fragment) OS=Naja atra OX=8656 PE=1 SV=1	28	81	16	58.2	7.37
	TOTAL	1 PROTEIN
PHOSPHODIESTERASE
	A0A2D0TC04	Venom phosphodiesterase OS=Naja atra OX=8656 PE=1 SV=1	24	65	18	94.6	7.84
	TOTAL	1 PROTEIN
VENOM OHANIN FAMILY
	P82885	Thaicobrin OS=Naja kaouthia OX=8649 PE=1 SV=1	37	12	3	12	9.11
	TOTAL	1 PROTEIN
VENOM CATHELCIDIN
	B6S2X2	Cathelicidin-related peptide Oh-Cath OS=Ophiophagus hannah OX=8665 PE=2 SV=1	5	1	1	21.9	4.97
	TOTAL	1 PROTEIN

## Sheet: % PROTEIN FAMILY
VENOM FAMILY	NUMNER
3FTX	35
PLA2	8
SVMP	6
CVF	6
CRISPs	5
KTSPIs	3
HF	3
SWF	2
SF	2
CTLF	1
L-AAO	1
Vci	1
E-5'-N	1
PF	1
VOF	1
Vca	1
VN	1
Total proteins	78
VENOM FAMILY (Naja nigricollis)	NUMNER
Three Finger Toxins (3FTX)	35
Phospholipaze A2 (PLA2)	8
Snake venom metalloproteinases (SVMP)	6
Cobra Venom Factor (CVF)	6
Cysteine-Rich Secretory Proteins (CRISPs)	5
Kunitz-Type Serine Proteise Inhibitor (KTSPIs)	3
Hydrolase Family (HF)	3
Snake Waprin Family (SWF)	2
Serine Family (SF)	2
C-Type Lectin Like Family (CTLF)	1
L-amino acid oxidase (L-AAO)	1
Venom Cystatin (VC)	1
Ecto-5'-Nucleotidase (E-5'-N)	1
Phosphodiesterase Family (PF)	1
Venom Ohanin Family (VOF)	1
Venom Cathelcidin (VC)	1
Venom Nesprin (VN)	1
Total proteins	78

## Sheet: COBRA COMPARATIVE
VENOM FAMILY	N. nigricollis	N. Katiensis	N. melanoleuca
3FTX	35	30	30
PLA2	8	9	10
SVMP	6	6	5
CVF	6	4	6
CRISPs	5	4	5
KTSPIs	3	3	3
HF	3	3	10
SWF	2	1	2
SF	2		4
CTLF	1	2	2
L-AAO	1	3	1
Vci	1	1	1
E-5'-N	1	2	2
PF	1	1	2
VOF	1	1	1
Vca	1
VN	1	1	1
TOTAL	78	71	85
