# Supplementary material for: Non-compartmental toxicokinetic studies of the Nigerian Naja nigricollis venom
Source: Toxicon X. 2022 Apr 1;14:100122. doi: 10.1016/j.toxcx.2022.100122 (PMC8987402; doi:10.1016/j.toxcx.2022.100122)
Supplement: Multimedia component 2 [file mmc2.txt]

conc<- c(0.001049, 0.001429, 0.001615, 0.001495, 0.001734, 0.001113, 0.0001709,0.001086,0.000964,0.001268,0.001006,0.001128,0.001259,0.001377,0.00068,0.002154,0.001718,0.001568,0.000573,0.000616,0.000652)
time<- c(rep(0.5,3), rep(1,3), rep(2,3), rep(4,3),rep(8,3), rep(16,3), rep(32,3))
auc.tlast<- auc(conc = conc, time = time,
                 method = "t", design = "ssd")

print(auc.tlast)

plot(auc.tlast, ylim = c(0, 0.003), xlim = c(0,33),
     pch = 18, ylab = "concentration", main = "Plasma
concentrations over time")


all.parms<- nca(conc = conc, time = time,
                 design = "ssd", method = "boott", n.tail = 4,
                 dose = 200, nsample = 10000)
print(all.parms,digits = 4)


data <- subset(Indometh, Subject==2)
time <- data$time
conc <- data$conc
## fitting on observed and log-scale
res.obs <- biexp(conc=conc, time=time, log.scale=FALSE)
res.log <- biexp(conc=conc, time=time, log.scale=TRUE)
print(res.obs$parms)
print(res.log$parms)
plot(res.obs, ylim=c(0,0.004), xlim=c(0, max(time)), las=1)
plot(res.log, ylim=c(0,0.004), xlim=c(0, max(time)), las=1, add=TRUE, lty=2)
legend(x=0, y=0.003, lty=c(1,2), legend=c("fitted on observed scale", "fitted on log-scale"))
## get residuals using function nls with tol=Inf
parms.obs <- list(a1=res.obs$parms[3,1], b1=res.obs$parms[2,1], a2=res.obs$parms[3,2],
                  b2=res.obs$parms[2,2])
parms.log <- list(a1=res.log$parms[3,1], b1=res.log$parms[2,1], a2=res.log$parms[3,2],
                  b2=res.log$parms[2,2])
mod.obs <- nls(conc ~ a1*exp(-b1*time) + a2*exp(-b2*time), start=parms.obs,
               control=nls.control(tol=Inf))
mod.log <- nls(conc ~ a1*exp(-b1*time) + a2*exp(-b2*time), start=parms.log,
               control=nls.control(tol=Inf))
## identical estimates to mod.log but different SEs
summary(nls(log(conc)~log(a1*exp(-b1*time) + a2*exp(-b2*time)), start=parms.log,
            control=nls.control(tol=Inf)))
## different approach using weighted least squares (WLS) in nls
mod.ols <- nls(conc ~ a1*exp(-b1*time) + a2*exp(-b2*time), start=parms.obs)
mod.wls1 <- nls(conc ~ a1*exp(-b1*time) + a2*exp(-b2*time), start=parms.obs,
                weight=1/predict(mod.ols)^1)
mod.wls2 <- nls(conc ~ a1*exp(-b1*time) + a2*exp(-b2*time), start=parms.obs,
                weight=1/predict(mod.ols)^2)
split.screen(c(2,2))
screen(1)
plot(ylim=c(-0.35,0.35), y=resid(mod.obs), x=predict(mod.obs), las=1,
     main='Fitted using biexp on observed scale', xlab='Predicted', ylab='Residual')
abline(h=0)
screen(2)
plot(ylim=c(-0.35,0.35), y=resid(mod.log), x=predict(mod.log), las=1,
     main='Fitted using biexp on log-scale', xlab='Predicted', ylab='Residual')
abline(h=0)
screen(3)
plot(ylim=c(-0.35,0.35), y=resid(mod.wls1), x=predict(mod.wls1), las=1,
     main='Fitted using nls with weights 1/predict(mod.ols)^1', xlab='Predicted', ylab='Residual')
abline(h=0)
screen(4)
plot(ylim=c(-0.35,0.35), y=resid(mod.wls2), x=predict(mod.wls2), las=1,
     main='Fitted using nls with weights 1/predict(mod.ols)^2', xlab='Predicted', ylab='Residual')
abline(h=0)
close.screen(all.screens=TRUE)
res.biexp1 <- biexp(conc=conc, time=time, log=TRUE)
res.biexp2 <- biexp(conc=conc, time=time, log=FALSE)
print(res.biexp1$parms)
print(res.biexp2$parms)
split.screen(c(1,2))
screen(1)
plot(x=c(0,25), y=c(0,3), type='n', las=1,
     ylab='Plasma concentration (IU/mL)', xlab='Time (hours)')
points(x=time, y=conc, pch=21)
plot(res.biexp1, pch=NA, add=TRUE, lty=1)
plot(res.biexp2, pch=NA, add=TRUE, lty=2)
legend(x=25, y=3, xjust=1, col=c('black', 'black'), lty=c(1,2),
       title='Nonlinear fitting with function biexp:',
       legend=c('option: log=TRUE', 'option: log=FALSE'))
close.screen(1)
screen(2)
plot(x=c(0,25), y=c(0.01, 10), type='n', log='y', yaxt='n',
     ylab='Plasma concentration (IU/mL)', xlab='Time (hours)')
axis(side=2, at=c(0.01, 0.1, 1, 10), labels=c('0.01', '0.1', '1', '10'), las=1)
axis(side=2, at=seq(2,9,1), tcl=-0.25, labels=FALSE)
axis(side=2, at=seq(0.2,0.9,0.1), tcl=-0.25, labels=FALSE)
axis(side=2, at=seq(0.02,0.09,0.01), tcl=-0.25, labels=FALSE)
points(x=time, y=conc, pch=21)
plot(res.biexp1, pch=NA, add=TRUE, lty=1)
plot(res.biexp2, pch=NA, add=TRUE, lty=2)
legend(x=25, y=10, xjust=1, col=c('black', 'black'), lty=c(1,2),
       title='Nonlinear fitting with function biexp:',
       legend=c('option: log=TRUE', 'option: log=FALSE'))
close.screen(all.screens=TRUE)

#### endogenous concentration is assumed to be constant over time
dose <- 36630
time <- c(-1, 0.167E-01, 0.1167, 0.1670, 0.25, 0.583, 0.8330, 1.083, 1.583, 2.083, 4.083, 8.083,
          12, 23.5, 24.25, 26.75, 32)
conc <- c(20.34, 3683, 884.7, 481.1, 215.6, 114, 95.8, 87.89, 60.19, 60.17, 34.89, 20.99, 20.54,
          19.28, 18.18, 19.39, 22.72)
data <- data.frame(conc,time)
## get starting values using function biexp using naive adjustment for endogenous concentration
## by subtraction of pre-value
data$concadj <- data$conc - data$conc[1]
data$concadj[min(which(data$concadj<0)):nrow(data)] <- NA
res.biexp <- biexp(conc=data$concadj[-1], time=data$time[-1])$parms
start <- list(a1=res.biexp[3,1], k1=res.biexp[2,1], a2=res.biexp[3,2], k2=res.biexp[2,2])
## specify indicator variable enabling inclusion of pre-dose concentration for fitting
data$i1 <- ifelse(data$time <0, 1, 0)
data$i2 <- ifelse(data$time <0, 0, 1)
## assuming constant absolute error: ordinary least squares
mod.ols <- nls(conc ~ i1*base + i2*(base + a1*exp(-k1*time) + a2*exp(-k2*time)),
               start=c(base=20.34, start), data=data, trace=TRUE)
## assuming constant relative error (i.e. proportional error - weight of 2): weighted least
## squares
mod.wls <- nls(conc ~ i1*base + i2*(base + a1*exp(-k1*time) + a2*exp(-k2*time)),
               start=c(base=20.34, start), data=data, weight=1/predict(mod.ols)^2, trace=TRUE)
## assuming constant relative error (i.e. proportional error - weight of 2): iteratively
## re-weighted least squares
mod.irwls <- mod.wls
for(i in 1:10){
  print(as.vector(coef(mod.irwls)))
  mod.irwls <- nls(conc ~ i1*base + i2*(base + a1*exp(-k1*time) + a2*exp(-k2*time)),
                   start=c(base=20.34, start), data=data, weight=1/predict(mod.irwls)^2)
}
summary(mod.ols)
summary(mod.wls)
summary(mod.irwls)
newdata <- data.frame(time=seq(0,32,0.01))
newdata$i1 <- ifelse(newdata$time <0, 1, 0)
newdata$i2 <- ifelse(newdata$time <0, 0, 1)
plot(conc ~ time, data=data, ylim=c(10,1E4), log='y', yaxt='n',
     xlab='Time (hours)', ylab='Log of concentration (pmol/L)')
axis(side=2, at=c(10, 100, 1000, 10000), las=1)
axis(side=2, at=seq(1E1,1E2,1E1), tcl=-0.25, labels=FALSE)
axis(side=2, at=seq(1E2,1E3,1E2), tcl=-0.25, labels=FALSE)
axis(side=2, at=seq(1E3,1E4,1E3), tcl=-0.25, labels=FALSE)
points(x=newdata$time, y=predict(mod.irwls, newdata), type='l')
## get total clearance (cls), inter-compartmental distribution (cld), and volume of distributions
## from macro constant parametrization according to Gabrielsson and Weiner (2000)
parm <- coef(mod.wls)[-1]
## get micro constants
k21 <- as.double((parm[1]*parm[4]+parm[3]*parm[2])/(parm[1]+parm[3]))
k10 <- as.double(parm[2]*parm[4] / k21)
k12 <- as.double(parm[2]+parm[4] - k21 - k10)
## get cls, cld, vc, and vt
cls <- as.double(dose / (parm[1]/parm[2] + parm[3]/parm[4]))
vc <- as.double(dose / (parm[1] + parm[2]))
cld <- k12*vc
vt <- cld / k21
print(c(cls, cld, vc, vt))
## turnover model to account for endogenous baseline according to Gabrielsson and Weiner
## using a biexponential (i.e. two-compartment) model parametrized in terms of clearance
## Not run: require(rgenoud)
require(deSolve)
k <- 2 # assuming proportional error - weighting in function objfun
tinf <- 1/60 # duration of bolus in hours
data <- subset(data, time>0)
defun <- function(time, y, parms) {
  rte1 <- ifelse(time <= tinf, dose/tinf, 0)
  dCptdt1 <- (rte1 + parms["synt"] - parms["cls"]*y[1] - parms["cld"]*y[1] +
                parms["cld"]*y[2]) / parms["vc"]
  dCptdt2 <- (parms["cld"]*y[1] - parms["cld"]*y[2])/parms["vt"]
  list(c(dCptdt1, dCptdt2))
}
modfun <- function(time, synt, cls, cld, vc, vt) {
  out <- lsoda(y=c(synt/cls, synt/cls), times=c(0, data$time), defun,
               parms=c(synt=synt, cls=cls, cld=cld, vc=vc, vt=vt), rtol=1e-5, atol=1e-5)[-1,2]
}
objfun <- function(par) {
  out <- modfun(data$time, par[1], par[2], par[3], par[4], par[5])
  gift <- which(data$conc != 0 )
  sum((data$conc[gift]-out[gift])^2 / data$conc[gift]^k)
}
## grid search to get starting values for Nelder-Mead
## increase values of pop.size and max.generation to get better starting values
## values of 10 are used for illustration purpose only
options(warn = -1) # omit warning when hard maximum limit is hit
gen <- genoud(objfun, nvars=5, max=FALSE, pop.size=10, max.generation=10,
              starting.value=c(1500, cls, cld, vc, vt), BFGS=FALSE,
              print.level=1, boundary.enforcement=2,
              Domains=matrix(c(0,0,0,0,0,1E4,1E3,1E3,1E3,1E3),5,2),
              MemoryMatrix=TRUE)
options(warn = 0) # set back to default
opt <- optim(gen$par, objfun, method="Nelder-Mead")
trn.wls <- nls(conc ~ modfun(time, synt, cls, cld, vc, vt), data=data,
               start=list(synt=opt$par[1], cls=opt$par[2], cld=opt$par[3], vc=opt$par[4],
                          vt=opt$par[5]),
               summary(trn.wls)
               ## End(Not run)
               
