# Supplementary material for: Non-compartmental toxicokinetic studies of the Nigerian Naja nigricollis venom
Source: Toxicon X. 2022 Apr 1;14:100122. doi: 10.1016/j.toxcx.2022.100122 (PMC8987402; doi:10.1016/j.toxcx.2022.100122)
Supplement: Multimedia component 3 [file mmc3.xlsx]

## Sheet: TOXICOKINETICS
Time (hrs)	R1	R2	R3		RR1	RR2	RR3
0.5	1049	1429	1615		0.001049	0.001429	0.001615
1	1495	1734	1113		0.001495	0.001734	0.001113
2	1709	1086	964		0.001709	0.001086	0.000964
4	1268	1006	1128		0.001268	0.001006	0.001128
8	1259	1377	680		0.001259	0.001377	0.00068
16	2154	1718	1568		0.002154	0.001718	0.001568
32	573	616	652		0.000573	0.000616	0.000652
