# Supplementary material for: Non-compartmental toxicokinetic studies of the Nigerian Naja nigricollis venom
Source: Toxicon X. 2022 Apr 1;14:100122. doi: 10.1016/j.toxcx.2022.100122 (PMC8987402; doi:10.1016/j.toxcx.2022.100122)
Supplement: Multimedia component 4 [file mmc4.xlsx]

## Sheet: STANDARD CURVE
SUMMARY OUTPUT
Regression Statistics
Multiple R	0.914639
R Square	0.836565
Adjusted R Square	0.809325
Standard Error	0.086736
Observations	8
ANOVA
	df	SS	MS	F	Significance F
Regression	1	0.231049	0.231049	30.7117	0.00145711
Residual	6	0.0451388	0.00752314
Total	7	0.276188
	Coefficients	Standard Error	t Stat	P-value	Lower 95%	Upper 95%	Lower 95.0%	Upper 95.0%
Intercept	0.18543	0.0386993	4.79155	0.00302681	0.0907359	0.280124	0.0907359	0.280124
X Variable 1	0.000525333	9.47943e-05	5.54182	0.00145711	0.000293379	0.000757286	0.000293379	0.000757286
RESIDUAL OUTPUT				PROBABILITY OUTPUT
Observation	Predicted Y	Residuals		Percentile	Y
1	0.710762	-0.0607624		6.25	0.1
2	0.448096	0.041904		18.75	0.12
3	0.316763	0.123237		31.25	0.15					Y = ax + b
4	0.251096	0.0889037		43.75	0.24					0.9012 = 0.000525x + 0.185 = 1364				TIME hrs	Conc ng/ml
5	0.218263	0.021737		56.25	0.34									0.5	1364
6	0.201846	-0.0518463		68.75	0.44					0.9450 = 0.000525x + 0.185 = 1447				1	1447
7	0.193641	-0.0736406		81.25	0.49					0.8247 = 0.000525x + 0.185 = 1218				2	1218
8	0.189533	-0.0895325		93.75	0.65					0.7802 = 0.000525x + 0.185 = 1134				4	1134
										0.7653 = 0.000525x + 0.185 = 1105				8	1105
										1.1370 = 0.000525x + 0.185 = 1813				16	1813
										0.1965 = 0.000525x + 0.185 = 614				32	614
A1	A2	AVERAGE		A	CONC ng/ml
0.581	0.722	0.6515		0.65	1000
0.494	0.483	0.4885		0.49	500
0.393	0.488	0.4405		0.44	250
0.354	0.331	0.3425		0.34	125
0.28	0.19	0.235		0.24	62.5
0.115	0.192	0.1535		0.15	31.25
0.125	0.122	0.1235		0.12	15.63
0.102	0.1043	0.10315		0.1	7.81

## Sheet: ABSORBANCE 492
ABSORBANCE AT 492 nm
1.06	0.411	0.674	0.708	0.651	1.523
1.16	0.71	1.047	0.654	0.639	1.377
1.154	0.912	0.525	0.901	0.131	0.138
0.886	1.054	0.7	0.854	0.12	0.132
1.057	1.134	0.409	1.283	0.134	0.101
0.96	0.579	0.723	1.093
1.255	0.909	0.527	0.557
0.795	0.715	1.41	1.222
		1 AVERAGE				2 AVERAGE				3 AVERAGE
1.06	0.411	0.7355		0.674	0.708	0.691		0.651	1.523	1.087
1.16	0.71	0.935		1.047	0.654	0.8505		0.639	1.377	1.008
1.154	0.912	1.033		0.525	0.901	0.713		0.131	0.138	0.1345
0.886	1.054	0.97		0.7	0.854	0.777		0.12	0.132	0.126
1.057	1.134	1.0955		0.409	1.283	0.846		0.134	0.101	0.1175
0.96	0.579	0.7695		0.723	1.093	0.908
1.255	0.909	1.082		0.527	0.557	0.542
0.795	0.715	0.755		1.41	1.222	1.316
TIME	Rabbit 1	Rabbit 2	Rabbit 3	MEAN	MEAN CONCENTRATION (ng/ml)	STANDARD ERROR OF MEAN						0.185	0.000525
30 Minutes	0.7355	0.935	1.033	0.901167	1364	± 0.088
1 Hours	0.97	1.0955	0.7695	0.945	1447	± 0.095
2 Hours	1.082	0.755	0.691	0.842667	1218	± 0.121
4 Hours	0.8505	0.713	0.777	0.780167	1134	± 0.040
8 Hours	0.846	0.908	0.542	0.765333	1105	± 0.113
16 Hours	1.316	1.087	1.008	1.137	1813	± 0.092
32 Hours	0.4859	0.5086	0.5275	0.507333	614	± 0.004
						Y = ax + b
						0.9012 = 0.000525x + 0.185 = 1364
						0.9450 = 0.000525x + 0.185 = 1447
						0.8247 = 0.000525x + 0.185 = 1218
						0.7802 = 0.000525x + 0.185 = 1134
						0.7653 = 0.000525x + 0.185 = 1105
						1.1370 = 0.000525x + 0.185 = 1813
						0.1965 = 0.000525x + 0.185 = 614

## Sheet: ABSORBANCE DESCRIPTIVE
Column1		Column2		Column3		Column4		Column5		Column6		Column7
Mean	0.901167	Mean	0.945	Mean	0.842667	Mean	0.780167	Mean	0.765333	Mean	1.137	Mean	0.126
Standard Error	0.0875311	Standard Error	0.0949346	Standard Error	0.121084	Standard Error	0.0397244	Standard Error	0.113092	Standard Error	0.0923598	Standard Error	0.00490748
Median	0.935	Median	0.97	Median	0.755	Median	0.777	Median	0.846	Median	1.087	Median	0.126
Mode	#N/A	Mode	#N/A	Mode	#N/A	Mode	#N/A	Mode	#N/A	Mode	#N/A	Mode	#N/A
Standard Deviation	0.151608	Standard Deviation	0.164432	Standard Deviation	0.209724	Standard Deviation	0.0688047	Standard Deviation	0.195881	Standard Deviation	0.159972	Standard Deviation	0.0085
Sample Variance	0.0229851	Sample Variance	0.0270378	Sample Variance	0.0439843	Sample Variance	0.00473408	Sample Variance	0.0383693	Sample Variance	0.025591	Sample Variance	7.225e-05
Kurtosis	#DIV/0!	Kurtosis	#DIV/0!	Kurtosis	#DIV/0!	Kurtosis	#DIV/0!	Kurtosis	#DIV/0!	Kurtosis	#DIV/0!	Kurtosis	#DIV/0!
Skewness	-0.95422	Skewness	-0.66836	Skewness	1.55236	Skewness	0.206669	Skewness	-1.53889	Skewness	1.2691	Skewness	0
Range	0.2975	Range	0.326	Range	0.391	Range	0.1375	Range	0.366	Range	0.308	Range	0.017
Minimum	0.7355	Minimum	0.7695	Minimum	0.691	Minimum	0.713	Minimum	0.542	Minimum	1.008	Minimum	0.1175
Maximum	1.033	Maximum	1.0955	Maximum	1.082	Maximum	0.8505	Maximum	0.908	Maximum	1.316	Maximum	0.1345
Sum	2.7035	Sum	2.835	Sum	2.528	Sum	2.3405	Sum	2.296	Sum	3.411	Sum	0.378
Count	3	Count	3	Count	3	Count	3	Count	3	Count	3	Count	3
0.7355	0.97	1.082	0.8505	0.846	1.316	0.1345
0.935	1.0955	0.755	0.713	0.908	1.087	0.126
1.033	0.7695	0.691	0.777	0.542	1.008	0.1175

## Sheet: MEAN A&C
		TIME	Rabbit 1		Rabbit 2		Rabbit 3		MEAN A	MEAN CONC
		30 Minutes	0.8355	1239.05	0.835	1238.1	1.033	1615.24	0.901167	1364.13		1364
		1 Hours	0.95	1457.14	0.955	1466.67	0.9295	1418.1	0.944833	1447.3		1447
		2 Hours	0.809	1188.57	0.857	1280	0.807	1184.76	0.824333	1217.78		1218
		4 Hours	0.787	1146.67	0.763	1100.95	0.791	1154.29	0.780333	1133.97		1134
		8 Hours	0.749	1074.29	0.798	1167.62	0.749	1074.29	0.765333	1105.4		1105
		16 Hours	1.116	1773.33	1.187	1908.57	1.108	1758.1	1.137	1813.33		1813
		32 Hours	0.4959	592.19	0.5086	616.381	0.5175	633.333	0.507333	613.968		614
0.185	0.000525
0.185	0.000525
0.185	0.000525			1239.05	1457.14	1188.57	1146.67	1074.29	1773.33	592.19
0.185	0.000525			1238.1	1466.67	1280	1100.95	1167.62	1908.57	616.381
0.185	0.000525			1615.24	1418.1	1184.76	1154.29	1074.29	1758.1	633.333
0.185	0.000525
0.185	0.000525
0.185	0.000525
0.185	0.000525

## Sheet: CONCE DESCRIPTIVE
Column1		Column2		Column3		Column4		Column5		Column6		Column7
Mean	1364.13	Mean	1447.62	Mean	1252.7	Mean	1135.66	Mean	1105.4	Mean	1813.33	Mean	613.968
Standard Error	166.726	Standard Error	180.828	Standard Error	230.637	Standard Error	75.6121	Standard Error	215.413	Standard Error	175.923	Standard Error	22.9059
Median	1428.57	Median	1495.24	Median	1085.71	Median	1133.65	Median	1259.05	Median	1718.1	Median	616.381
Mode	#N/A	Mode	#N/A	Mode	#N/A	Mode	#N/A	Mode	#N/A	Mode	#N/A	Mode	#N/A
Standard Deviation	288.778	Standard Deviation	313.203	Standard Deviation	399.475	Standard Deviation	130.964	Standard Deviation	373.107	Standard Deviation	304.708	Standard Deviation	39.6741
Sample Variance	83392.6	Sample Variance	98096.1	Sample Variance	159580	Sample Variance	17151.6	Sample Variance	139208	Sample Variance	92847.2	Sample Variance	1574.03
Kurtosis	#DIV/0!	Kurtosis	#DIV/0!	Kurtosis	#DIV/0!	Kurtosis	#DIV/0!	Kurtosis	#DIV/0!	Kurtosis	#DIV/0!	Kurtosis	#DIV/0!
Skewness	-0.95422	Skewness	-0.66836	Skewness	1.55236	Skewness	0.0690685	Skewness	-1.53889	Skewness	1.2691	Skewness	-0.272646
Range	566.667	Range	620.952	Range	744.762	Range	261.905	Range	697.143	Range	586.667	Range	79.2381
Minimum	1048.57	Minimum	1113.33	Minimum	963.81	Minimum	1005.71	Minimum	680	Minimum	1567.62	Minimum	573.143
Maximum	1615.24	Maximum	1734.29	Maximum	1708.57	Maximum	1267.62	Maximum	1377.14	Maximum	2154.29	Maximum	652.381
Sum	4092.38	Sum	4342.86	Sum	3758.1	Sum	3406.98	Sum	3316.19	Sum	5440	Sum	1841.9
Count	3	Count	3	Count	3	Count	3	Count	3	Count	3	Count	3

## Sheet: MEAN ABSORBANCE & CONC
		TIME Hours	Rabbit 1		Rabbit 2		Rabbit 3		MEAN A	MEAN CONC
		0.5	0.7355	1048.57	0.935	1428.57	1.033	1615.24	0.901167	1364.13		1364
		1	0.97	1495.24	1.0955	1734.29	0.7695	1113.33	0.945	1447.62		1447
		2	1.082	1708.57	0.755	1085.71	0.691	963.81	0.842667	1252.7		1218
		4	0.8505	1267.62	0.713	1005.71	0.777	1127.62	0.780167	1133.65		1134
		8	0.846	1259.05	0.908	1377.14	0.542	680	0.765333	1105.4		1105
		16	1.316	2154.29	1.087	1718.1	1.008	1567.62	1.137	1813.33		1813
		32	0.4859	573.143	0.5086	616.381	0.5275	652.381	0.507333	613.968		614
0.185	0.000525
0.185	0.000525
0.185	0.000525			1048.57	1495.24	1708.57	1267.62	1259.05	2154.29	573.143
0.185	0.000525			1428.57	1734.29	1085.71	1005.71	1377.14	1718.1	616.381
0.185	0.000525			1615.24	1113.33	963.81	1133.65	680	1567.62	652.381
0.185	0.000525
0.185	0.000525
0.185	0.000525
0.185	0.000525

## Sheet: VENOM COMPONENTS
							DILUTION	PEAK A	PEAK B	PEAK C	CV
							1000	1.659	1.348	1.571	1.849
							500	1.554	1.325	1.452	1.512
							250	1.443	1.087	1.376	1.485
							125	1.242	0.984	1.298	1.349
							62.5	1.293	0.917	1.104	1.289
							31.25	1.234	0.873	1.182	1.243
	1.334	1.254	1.182	1.108	1.071	0.967		1.334	1.525				1.675	1.383
	1.525	1.229	1.198	1.044	0.996	0.937		1.254	1.229				1.528	1.325
	1.159	1.154	1.043	1.042	0.93	0.94		1.182	1.198				1.247	1.147
	1.675	1.128	1.247	1.234	0.614	0.798		1.108	1.044				1.247	1.018
	1.571	1.252	1.376	0.898	1.104	0.782		1.071	0.996				1.214	0.861
	1.348	1.249	1.085	0.984	0.917	0.873		0.967	0.937				1.214	0.913
	1.383	1.225	1.147	1.18	1.181	1.093
	1.849	1.512	1.425	1.299	1.289	1.243
